# Supplementary material for: Contextualising the developability risk of antibodies with lambda light chains using enhanced therapeutic antibody profiling
Source: Commun Biol. 2024 Jan 8;7:62. doi: 10.1038/s42003-023-05744-8 (PMC10774428; doi:10.1038/s42003-023-05744-8)
Supplement: Supplementary file 4 — Supplementary Data 1 [file 42003_2023_5744_MOESM4_ESM.xlsx]

## Sheet: Fig1+Fig3+Fig4+Table1_CSTs_ABB2
CST	Total CDR Length	PSH	PPC	PNC	SFvCSP
Abagovomab	46	121.498	0.074	0.2876	6.51
Abciximab	45	116.477	0.0874	0	0
Abelacimab	53	157.329	0.0803	0.2041	2
Abituzumab	45	109.813	0.0731	0.0368	-3.1
Abrilumab	45	111.763	0	0.8167	-8
Acapatamab1	48	138.684	0.1146	0.1701	-1.1
Acapatamab2	55	141.628	0.4656	0	9
Acasunlimab1	50	153.376	0.0257	1.4005	-0.99
Acasunlimab2	47	147.381	0	1.2279	-1
Actoxumab	49	137.013	0	1.2617	3.1
Adalimumab	48	129.107	0	1.3499	-19.5
Adebrelimab	50	132.881	0.0005	1.7788	-7.2
Adecatumumab	54	149.911	0	0.1278	0
Adintrevimab	57	174.28	0	1.1257	-0.9
Aducanumab	51	139.512	2.575	0.0921	27
Alacizumab	44	155.458	0	1.4132	-3
Alemtuzumab	48	141.315	0.7855	0.1761	26.01
Alirocumab	51	156.394	0.0622	0.2512	2.1
Alomfilimab	52	134.653	0	1.2682	-5.8
Amatuximab	45	115.392	0.4677	0.2798	1.21
Amivantamab2	46	122.537	0	0.0784	0.31
Amlitelimab	54	165.984	0.0523	0.1502	2.2
Amubarvimab	44	149.111	0	0.0474	4
Anbenitamab1	46	129.455	0	0	9.3
Andecaliximab	42	131.308	0	0	3
Anetumab	52	157.037	0.1453	0.3266	0.2
Anifrolumab	45	138.875	0.1133	0.6452	0.1
Anrukinzumab	49	138.651	0.1386	1.6665	0
Anselamimab	43	119.065	0.148	0	0.41
Ansuvimab	46	144.724	0.0922	0.3191	0
Apamistamab	52	154.768	0.0447	0.4843	3.3
Apitegromab	56	168.09	0.0041	0	0
Arcitumomab	47	135.612	0.1925	0	15
Ascrinvacumab	46	131.153	0	0.2002	6.2
Aselizumab	47	138.055	0	2.0122	0
Astegolimab	48	119.538	0.1126	0.3653	-2.2
Atezolizumab	45	133.819	1.2639	0.0587	4.41
Atibuclimab	46	118.387	0.1508	1.6779	0
Atidortoxumab	46	132.012	0	0.601	4.4
Atisnolerbart	48	118.605	0.0147	0	6.2
Avdoralimab	51	156.757	0.0405	0.0575	6
Avelumab	51	176.551	0.1832	0	2.2
Avizakimab	43	95.5829	0.0421	0.2002	0
Axatilimab	53	127.276	0.1727	3.7638	-9
Bafisontamab2	44	113.718	0	0	8
Balstilimab	40	119.497	0.0173	0.0518	8.8
Bamlanivimab	52	149.521	0.1134	0	15.3
Bapineuzumab	51	160.24	0.3154	0.2542	-2.79
Barzolvolimab	43	108.345	0	0.0515	21
Basiliximab	41	112.278	0.1388	0.092	10.5
Batoclimab	50	138.371	1.1367	1.3873	-3.69
Bavituximab	47	119.129	0.0043	0.2875	-0.3
Bebtelovimab	49	145.464	1.2811	2.6329	-2.88
Becotatug	46	104.325	0	0.1113	0
Befovacimab	44	138.829	0.1173	0	0
Begelomab	46	137.971	0.2525	0.038	6
Belantamab	48	121.249	1.1296	0	6.51
Belimumab	52	154.82	0.4046	0.1721	-7.98
Belrestotug	49	124.123	0.0039	0	3.3
Bemarituzumab	41	113.129	0	0.0512	6.2
Bempikibart	50	137.515	0.0232	1.2072	4.2
Benralizumab	48	145.527	0.0254	1.431	4.51
Bentracimab	60	197.462	1.1693	0.0412	3.6
Benufutamab	45	101.419	0.2574	0.0357	3
Bepranemab	50	136.419	0.3794	0.0652	-1.89
Berlimatoxumab	46	123.18	0.1755	0.2659	10.2
Bermekimab	49	144.054	0.1311	0.0874	4.51
Bersanlimab	49	151.52	0	0.1736	1
Betifisolimab	50	140.138	0.0397	1.8188	0
Bevacizumab	50	133.66	0.0005	0	-0.88
Bexmarilimab	50	141.81	1.3588	2.4809	8.2
Bezlotoxumab	47	116.109	0.2081	0	6
Bimagrumab	47	135.491	1.1329	0	12.4
Bimekizumab	52	134.96	0.1952	1.2524	1.1
Birtamimab	51	146.155	0.2643	0.0504	2.2
Bleselumab	47	150.789	0.0148	0.1046	12.2
Blinatumomab1	55	154.736	1.1218	2.2285	0
Blinatumomab2	45	137.457	0.3329	1.2628	12.3
Blosozumab	45	117.933	0	1.3157	-8.4
Bococizumab	45	135.546	0.3892	0.0732	30
Boserolimab	42	124.69	0.1324	0.2957	-2
Botensilimab	45	159.624	0	0.0592	6
Brazikumab	56	177.351	0.1252	0.105	1
Bremzalerbart	43	120.363	0.0397	0	3
Brentuximab	48	143.368	0	1.9682	-11.8
Briakinumab	47	129.268	0.1656	0	4.62
Briquilimab	48	131.439	0.2509	1.9655	-20
Brodalumab	43	111.784	1.2201	0	6
Brolucizumab	50	146.705	0	3.4123	-5.39
Budigalimab	50	139.843	0.0473	0.3558	-5.07
Burfiralimab	45	115.771	0.1457	0.2772	2
Burosumab	43	129.608	0.0221	0.4045	1.1
Cabiralizumab	53	145.619	0	2.0046	-15
Cadonilimab1	42	122.468	0.2882	1.5202	8
Cadonilimab2	45	142.075	0.0481	0	6.3
Camidanlumab	42	122.331	1.2908	0.0604	10
Camrelizumab	43	118.544	0	0.0588	0
Canakinumab	45	113.683	0	0.2308	2
Cantuzumab	51	138.208	1.1143	0.2883	8.4
Carlumab	48	128.915	0	0.6608	-0.1
Carotuximab	44	145.299	1.4622	0.055	8.4
Casdozokitug	59	180.144	0.0489	0.1283	4.1
Cemiplimab	44	150.162	0	0.0818	0
Cendakimab	50	142.178	1.2151	1.16	12.3
Certolizumab	45	119.249	0	0.0542	0
Cetrelimab	50	163.795	0	0.1075	-2
Cetuximab	46	130.235	0	0.0365	0
Cevostamab1	47	123.547	0.2079	0	4.4
Cevostamab2	51	137.55	2.6161	0.193	-5
Cibisatamab1	49	117.934	0.1451	0.0536	0
Cibisatamab2	51	145.314	1.1631	0.3699	-4
Cilgavimab	63	161.892	0.4396	0.266	3
Cinpanemab	42	157.007	0.1094	0.5213	8.41
Cixutumumab	59	197.398	1.1839	0.2164	-1.89
Clazakizumab	50	132.698	0	2.3565	-6
Clervonafusp	47	149.225	1.2282	0.1387	8
Clesrovimab	54	152.699	0.6848	1.5425	3
Clivatuzumab	47	147.109	0	0.0597	6.3
Cobolimab	40	133.069	1.1478	0.1509	0
Codrituzumab	47	122.638	0.3284	0.4485	0.22
Coltuximab	44	123.546	0.0911	0.1532	3
Conatumumab	50	142.534	0.1557	0.2118	8.4
Concizumab	53	160.857	0	1.8807	1.9
Cosfroviximab	49	123.094	0.083	2.4609	0
Cosibelimab	51	143.531	0.3953	1.1771	-1.8
Crefmirlimab	45	120.383	0.024	0.5723	3.3
Crenezumab	44	140.29	0.0552	0.0399	0
Crexavibart	62	195.685	0.1693	0.6204	-1.1
Crizanlizumab	53	129.864	0	2.1176	-3.8
Crovalimab	53	123.069	0.1529	0.327	6.4
Cusatuzumab	53	161.224	0.1129	0.0694	3.61
Dacetuzumab	46	138.017	0.0006	0	12.6
Daclizumab	42	144.262	0.1649	0	0.3
Dafsolimab	46	125.255	0.0434	0.1937	6
Dalotuzumab	49	124.431	0.1241	0	6
Danburstotug	50	151.344	1.1235	0.1132	0.1
Dapirolizumab	45	116.337	0	1.447	4.2
Daratumumab	49	139.522	0.0378	0.1588	0
Datopotamab	48	102.725	0	0	12.3
Daxdilimab	53	136.011	0	0.1664	6.3
Dectrekumab	49	139.781	0	0.4262	0
Denintuzumab	46	125.313	1.1711	2.5268	2.2
Denosumab	50	127.695	0.2355	0	0
Depatuxizumab	43	107.6	0.0057	0	1.2
Depemokimab	52	146.494	0.2126	0.0941	4.4
Derlotuximab	48	108.021	2.4332	0	12
Devextinetug	45	159.481	0	0.1177	-2.7
Dezamizumab	49	132.572	0.0187	0.7181	0
Dilpacimab1	45	134.335	0.2256	1.3013	-2
Dinutuximab	46	135.562	0.2814	0	0.54
Diridavumab	53	142.927	2.4047	0.0999	6
Disitamab	40	128.137	0.1526	0.107	-2.48
Divozilimab	47	141.489	0.1755	0	12
Docaravimab	46	133.316	0.0434	0.3114	0.01
Domagrozumab	43	121.738	0	0	3
Domvanalimab	46	133.204	0.1409	0.1806	8
Donanemab	47	141.649	0.1731	0.0484	4.2
Dostarlimab	43	114.492	0	0.0551	0
Drozitumab	50	150.364	0.0271	1.3702	0
Duligotuzumab	48	126.392	0.1076	0.4155	0
Dupilumab	57	161.405	0.3625	0.0755	2
Durvalumab	49	112.236	0.1508	0.2369	0
Dusigitumab	52	162.756	1.1846	0	6.3
Ebdarokimab	46	108.509	1.174	0.2541	2
Eblasakimab	42	111.714	0	0	2.2
Ebronucimab	55	179.228	0	0.6778	2.7
Ecleralimab	48	169.171	0.1488	0.5701	-2.2
Ecromeximab	46	141.944	0.1478	0.0644	-4.59
Eculizumab	49	119.018	0	0.4605	0
Edrecolomab	43	119.479	0	0	3
Efalizumab	48	116.757	0.0321	0.5137	12.8
Efungumab	47	149.488	0.0421	0.4492	-2.7
Eldelumab	53	161.087	0	0.3368	0
Elezanumab	50	133.747	1.1441	0	4.41
Elgemtumab	44	140.403	0	1.3015	0
Elotuzumab	46	120.04	0.1197	0	0
Elranatamab1	43	153.319	0	0.0511	1
Elranatamab2	53	144.428	1.7954	0.3177	8.2
Emactuzumab	42	117.275	0.0458	1.1171	6
Emapalumab	53	145.637	0.0061	1.1171	-0.99
Emfizatamab1	52	160.268	0.0424	0.0612	8
Emfizatamab2	48	148.428	0.3416	1.5075	2
Emfizatamab3	52	169.733	0.0214	0.3315	2.1
Emfizatamab4	47	153.88	0.0054	0.1326	5.1
Emibetuzumab	43	122.543	1.1706	0	6
Emicizumab1	46	114.312	4.077	0.1174	-1
Emicizumab2	50	135.045	4.2223	0.3819	4
Enapotamab	44	130.639	0	0.0412	0
Enfortumab	44	134.314	0	0.0673	3
Enibarcimab	50	157.13	0.037	0.2166	0
Enoblituzumab	49	139.576	0.2107	0.0578	0
Enokizumab	49	127.329	0.0004	0.3637	4.4
Ensituximab	39	139.701	0.0796	0	3.3
Epcoritamab1	55	149.506	1.3197	0	9
Epcoritamab2	49	136.043	0	0.046	-0.9
Epratuzumab	48	128.729	0.1518	0.1342	0
Eptinezumab	44	142.093	0	0.0792	0.1
Erenumab	60	183.018	1.4894	0	20.4
Erlizumab	51	131.459	0.6255	0	6.51
Etaracizumab	44	137.897	0.1853	0.0554	4.2
Etesevimab	48	137.417	0	0.252	3
Etigilimab	45	128.71	0	0	12
Etokimab	49	119.225	0.2419	0	16
Etrolizumab	44	128.275	0	1.2705	4
Evinacumab	53	149.333	0.1151	1.559	-12
Evolocumab	45	135.047	0	0	0.2
Exbivirumab	50	169.223	0.2978	0.3166	3.41
Exlinkibart	43	107.759	0.4892	0.1787	15.3
Ezabenlimab	51	156.506	0.0361	0.7206	0
Faricimab2	58	154.071	0.0045	1.4045	-5.7
Farletuzumab	49	152.786	0	1.1993	-1.8
Fasinumab	46	121.914	0.0426	1.9091	-16
Favezelimab	50	110.792	0.1342	2.1465	-24.6
Fazpilodemab1	51	137.61	0.1842	2.1943	4
Fazpilodemab2	43	136.864	0	0.8509	-10
Feladilimab	47	120.796	0.0039	0	1.1
Felzartamab	48	157.817	1.2321	0.0789	0
Fepixnebart	50	151.603	0.038	0.109	8.8
Fianlimab	50	143.956	1.1859	0.2152	0
Ficlatuzumab	45	115.011	0.0045	0.0826	-8.2
Finotonlimab	49	142.255	0	0.6568	-3
Fiztasovimab	55	167.518	0.118	0.2226	9.3
Fletikumab	54	138.258	0	0.3101	0.2
Flotetuzumab1	53	137.114	0.0623	0	3.1
Flotetuzumab2	55	162.709	1.3412	0	12
Fontolizumab	44	109.473	0.025	0.9085	-3.8
Foralumab	46	123.526	1.1777	0	6
Foravirumab	46	134.994	0	0.1403	3.3
Fremanezumab	49	134.06	1.1822	0.1869	-3.6
Freneslerbart	46	141.329	1.132	0.0943	8
Frexalimab	47	130.771	0	1.4522	0.5
Frovocimab	57	164.755	0.1112	0.1884	2.2
Fulranumab	50	136.968	0.18	0.1563	0.4
Futuximab	50	121.441	0.0124	1.1245	0.01
Galcanezumab	46	138.685	0.0405	0.0861	6.2
Galegenimab	45	151.026	0.0439	1.4389	-6
Galiximab	58	176.241	1.243	0	3
Gancotamab	51	153.499	0.093	0	4
Ganitumab	51	130.335	0.0268	0.0422	6.12
Gantenerumab	54	157.052	0.5586	0.0633	10.2
Garadacimab	59	200.708	0.3731	0	12.4
Garetosmab	54	139.339	0.1385	0	12
Garivulimab	45	112.062	0	0	3
Gatipotuzumab	49	144.203	0.1492	0.0955	0.12
Gedivumab	54	131.633	0.0371	0	0
Gemtuzumab	47	133.647	0.0438	0.4774	2
Geptanolimab	44	119.895	0	0.5099	0
Gevokizumab	47	104.087	0.134	1.3237	8.2
Giloralimab	44	120.46	0.2137	0	4.2
Ginisortamab	56	142.522	0.0367	2.5382	-4
Girentuximab	46	126.865	0.0384	0.06	6
Glembatumumab	47	112.84	0	0	6.4
Glenzocimab	52	158.145	0.0479	0	3.41
Glofitamab1	55	147.445	1.3445	0	8
Golimumab	54	143.402	1.2546	0	4
Golocdacimab	61	160.273	0.0705	1.6359	-0.8
Gosuranemab	49	141.729	0.0358	0	9.61
Gremubamab1	51	152.292	0	0.1419	-7.6
Gremubamab2	46	159.999	0.3429	0.2622	16.81
Grisnilimab	53	137.274	0	0	-0.8
Gumokimab	51	137.635	0.0384	0.2519	3.2
Guselkumab	49	120.766	1.1309	0	2
Ianalumab	52	137.913	0.2744	0.1996	8
Ibalizumab	54	148.743	0.0438	1.5959	-4
Ibritumomab	48	117.821	0	0	12.4
Icrucumab	54	179.716	0.0407	0.2327	0.8
Idarucizumab	54	139.623	0.0501	0.0736	3.6
Ieramilimab	52	130.795	0	0.096	0
Ifabotuzumab	45	124.302	0	2.5206	2
Ifinatamab	48	132.779	0	1.1951	0
Imalumab	45	140.687	0	0.0714	0
Imgatuzumab	46	122.534	0	0	8
Imsidolimab	52	196.208	0.1227	0.1058	9.02
Imvotamab2	54	141.079	0.0409	0.2414	0.2
Inclacumab	51	116.888	0.1271	0	4
Indatuximab	49	143.315	0	0.1511	-4.2
Indusatumab	46	108.054	0.4461	0	36
Inebilizumab	52	142.078	0.2734	0.8873	-5.8
Infliximab	47	135.079	0.1979	0.0481	-0.18
Inotuzumab	53	131.508	1.1735	0	11
Intetumumab	47	130.651	0.139	0.1687	3
Ipilimumab	46	151.371	0	0.0357	6
Iratumumab	39	116.725	0	0	3.1
Isatuximab	47	128.61	0	0.2734	0.11
Iscalimab	52	172.028	0.0819	1.2856	1.1
Istiratumab1	49	144.135	0	0	8
Istiratumab2	51	157.976	0.0183	1.4341	0
Itepekimab	49	140.856	0	0.2295	3.3
Itolizumab	46	137.568	1.5049	0.6642	3
Ivicentamab1	50	159.022	0	0.0433	3
Ivicentamab2	49	147.057	0.1115	0.4893	0
Ivuxolimab	45	137.947	0	0.0565	0
Ixekizumab	51	130.043	0.0703	0.0499	0.52
Izalontamab1	46	126.363	0	0.0366	0
Izalontamab2	50	151.932	0.2106	0.183	0.8
Izeltabart	54	166.706	0.0163	2.0256	-24.78
Labetuzumab	45	117.698	0.1132	0	-2.79
Lacnotuzumab	45	134.586	0.0205	0.1659	-0.2
Lacutamab	45	106.713	0.1172	1.3309	1.21
Ladiratuzumab	52	144.739	0.0457	2.048	-5.76
Lampalizumab	42	143.083	0	2.9607	2
Lanadelumab	48	138.772	1.1176	1.2362	4.4
Landogrozumab	41	152.634	0.0496	0.0606	5.2
Larcaviximab	46	138.76	0	0.1475	0
Latozinemab	54	126.535	0	0.2492	3.1
Lebrikizumab	49	139.845	0.1131	1.5751	-9
Lecanemab	56	156.182	0.1265	0.0963	3.52
Lemzoparlimab	51	151.361	2.8604	0.5331	6
Lenvervimab	56	201.59	0.306	0.4226	4
Lenzilumab	46	107.993	0.1104	0	12
Lepunafusp	50	153.826	0.0367	0.1226	4.4
Lerdelimumab	45	159.166	0.5898	0.1016	2.31
Leronlimab	54	142.569	0.0067	0.0443	0.8
Lesabelimab	47	149.431	0	0	8
Letaplimab	42	145.013	0.1526	0	24
Levilimab	51	130.261	0	0.1638	0
Libivirumab	61	178.14	0.1835	0.1869	6.6
Licaminlimab	52	130.197	0.0927	0.1939	3
Lifastuzumab	52	166.755	0.156	0.2414	9.02
Ligelizumab	50	133.354	0	0.0462	-1.8
Ligufalimab	44	97.1159	0.0526	0.6154	6.4
Lilotomab	46	95.6524	0.1136	0	2.86
Lintuzumab	47	130.386	0.0915	0.5456	3
Linvoseltamab1	53	162.57	0.1798	0.47	-3
Linvoseltamab2	52	148.2	0.0074	1.2135	3.6
Lirentelimab	46	142.038	0	0.1193	0
Lirilumab	50	139.379	0	0.5045	-2
Litifilimab	53	138.875	0	1.8501	-2
Lodelcizumab	44	115.623	1.1387	0	9.3
Lomtegovimab	47	132.29	1.1119	0.6649	6.2
Loncastuximab	44	130.805	0.091	0.1533	4
Lonigutamab	47	131.649	0	0	15
Lorigerlimab2	46	153.839	0.1177	0.0499	6.2
Lorukafusp	46	145.237	0.298	0	9.24
Lorvotuzumab	50	148.574	1.5285	0.0867	19.2
Lumiliximab	45	128.496	0.1731	0.0565	4
Lumretuzumab	53	125.039	0.3238	0	12
Lusvertikimab	49	128.591	0	1.3275	0.31
Lutikizumab1	46	150.554	0.0508	0.1143	4.41
Maftivimab	44	126.477	0.0141	0.0604	3.3
Magrolimab	49	120.078	0.0476	1.1112	2.1
Manfidokimab	43	112.329	1.1386	0	4.2
Margetuximab	47	126.079	0.2803	0.1671	3.3
Marstacimab	53	164.413	0	0	0
Masavibart	51	165.208	1.1193	0.2091	2.1
Matuzumab	47	135.839	0.004	0.3175	2.31
Mavrilimumab	52	164.094	1.1501	2.0383	-8.4
Mazorelvimab	52	151.945	1.1137	0	0
Mecbotamab	47	103.327	0.1515	0.108	6.82
Melrilimab	50	143.846	0	2.7315	0
Mepolizumab	52	163.225	0.232	0	5.5
Metelimumab	50	152.23	0	1.887	1
Mevonlerbart	42	130.966	0	0.2349	0
Mezagitamab	54	168.53	0.1387	1.1211	-1.4
Mibavademab	47	130.643	0	0.071	6
Milatuzumab	52	133.836	0.339	1.1751	12.6
Miptenalimab	49	134.084	1.1226	2.4588	6
Mirikizumab	42	132.213	0.298	0.1812	8.61
Miromavimab	48	113.767	0	0.0746	6.72
Mirvetuximab	49	133.046	0.1828	0.3723	0.2
Mitazalimab	51	151.359	0.0457	0	0
Modakafusp	47	110.175	0.1592	0.3099	0
Modotuximab	51	141.527	0.0402	0.1656	0.01
Mogamulizumab	51	142	0.0367	0	2.1
Monalizumab	52	149.08	0.0242	0.6632	0.2
Mosunetuzumab1	51	138.905	1.337	0.1543	4
Motavizumab	46	134.532	1.3729	1.1177	12.3
Moxetumomab	50	139.021	0.0045	0	-3.19
Mupadolimab	53	135.383	0.0402	1.6037	-2
Murlentamab	41	130.388	0.2104	1.1126	25.5
Muromonab	45	134.823	0.2696	1.1648	9.61
Nadecnemab	51	156.279	0	0.0847	0.3
Nadunolimab	44	108.15	0.0271	0	2.52
Namilumab	46	120.659	0	0	9
Naptumomab	47	136.061	0	0	8
Naratuximab	42	118.818	0.0249	0.0522	15.9
Narsoplimab	45	124.989	2.3335	1.2752	7
Natalizumab	49	115.563	0.3323	0.1755	10
Navicixizumab1	50	133.371	0	0.9183	-6
Navicixizumab2	52	142.52	0.2035	1.5396	-8
Naxitamab	43	121.633	0.0149	0	8.2
Necitumumab	48	163.617	0	0.0369	2
Nemolizumab	48	123.73	0	2.4754	2
Nepuvibart	47	141.462	0.1793	0.2784	-3
Netakimab	53	157.453	2.3803	0.1063	2
Nimotuzumab	55	162.014	0.0408	0.231	0
Nipocalimab	47	181.824	0.0539	0	1.1
Nirsevimab	53	124.489	0	1.4675	5.8
Nisevokitug	50	183.038	0.18	1.2508	-4
Nivatrotamab2	45	132.523	0.29	1.2086	8.2
Nivolumab	40	122.395	1.1223	1.1942	4
Nofazinlimab	47	135.712	0	0.2841	0.2
Obexelimab	53	144.261	0.1024	0.0939	0
Obiltoxaximab	46	125.909	0.093	0.234	12
Obinutuzumab	51	164.506	0	0.3748	0.3
Ocaratuzumab	47	168.771	0	0	3
Ociperlimab	46	110.062	0.1134	0	0
Ocrelizumab	48	129.923	0	0	9
Odesivimab	51	143.024	0	0.0829	1
Odronextamab1	54	148.063	0	0.0449	-2.4
Odronextamab2	50	140.302	0	1.1122	3.3
Ofatumumab	49	141.357	0	0.0497	1
Ogalvibart	46	130.473	0.2179	0	3.1
Olaratumab	54	151.113	0.2457	0	9
Oleclumab	48	147.016	0.3109	0.0412	4.4
Olendalizumab	51	107.725	0.009	1.7505	-2.1
Olinvacimab	49	143.391	0	0.4582	-4.1
Olokizumab	47	138.149	0.1029	0.326	0
Omalizumab	52	136.809	0.0149	1.5616	-9.28
Omburtamab	45	116.358	0	0.0578	0
Omodenbamab	52	165.023	0	0.0852	0
Onartuzumab	52	135.851	0.0416	0.2395	5
Ongericimab	37	104.466	0.1641	1.3298	3.72
Ontamalimab	56	159.902	0	0.0926	-1.8
Ontuxizumab	52	125.666	0	2.4932	-8
Opicinumab	46	115.984	0	1.1468	-4
Oportuzumab	48	142.36	0	0.3189	4.1
Ordesekimab	45	115.656	1.1176	0.238	0
Orilanolimab	45	127.338	0.518	0.1314	8.8
Orticumab	52	141.906	0.3933	0	16.4
Osemitamab	51	134.873	1.1188	0	6.3
Osocimab	47	125.878	0	0.2491	0
Otelixizumab	48	142.497	1.4704	2.5065	-11.7
Otilimab	43	139.527	3.6052	0.4367	8
Otlertuzumab	43	115.391	0.12	0.4623	-3.6
Oxelumab	47	138.126	0	0.0662	2
Ozanezumab	45	145.894	0.0649	0.1097	8
Ozuriftamab	48	128.635	0.037	0	6
Pabinafusp	50	141.439	0.0366	1.2059	2.2
Pacmilimab	43	129.694	0	0.0542	3
Palivizumab	46	131.565	1.3215	1.162	16
Pamrevlumab	47	117.297	0	0.1464	0.2
Panitumumab	46	125.093	0.1316	0.1011	-7.6
Panobacumab	48	119.185	0.0798	1.3896	4.2
Paridiprubart	45	110.865	0.046	0.2273	0.63
Parsatuzumab	55	170.913	0.0975	1.8913	-14.56
Pateclizumab	45	114.655	0.1129	0.0501	12.3
Patritumab	50	133.222	0.1637	0.0866	-5.1
Pembrolizumab	51	121.361	0.1309	0.3733	2
Penpulimab	45	132.8	0.1548	1.5534	4
Pepinemab	49	142.304	0.1675	1.9613	-30.6
Perenostobart	48	132.942	0.1491	0.0907	9
Peresolimab	49	128.219	0	0	1
Pertuzumab	46	123.725	0	0	6
Pexelizumab	49	124.746	0	0.4699	-2
Picankibart	42	116.501	0.0443	0	9.3
Pidilizumab	43	146.929	0	0.107	-5
Pimivalimab	45	125.059	0	0.1206	2
Pimurutamab	46	114.354	0	0	-1
Pinatuzumab	52	135.682	0.1145	0.268	5.1
Pivekimab	48	119.725	0.2828	0.15	8
Plamotamab1	47	140.573	0	0	8
Plamotamab2	55	153.357	1.3436	0	8.2
Plonmarlimab	47	129.842	0.171	1.1713	12.3
Plozalizumab	49	155.358	0.2172	0.2578	0.3
Plutavimab	44	140.904	0	0.1408	2
Polatuzumab	48	135	1.4544	2.0117	-6
Polzastobart	50	132.182	0.1343	1.4044	0.6
Ponezumab	48	142.03	0.3173	0.0846	4.2
Porgaviximab	48	148.797	0.271	0.1878	4.1
Posdinemab	45	110.086	0.5106	1.5718	6
Pozelimab	47	105.895	0	0.095	5
Praluzatamab	53	150.849	0.1758	1.2038	0.01
Prasinezumab	49	142.89	1.1126	0	-6
Prezalumab	48	125.198	0.0773	0.2802	0
Pritoxaximab	49	130.728	0.1127	0.0409	-0.88
Pritumumab	47	121.816	0.0588	0.0653	2.1
Prolgolimab	56	174.266	0.1321	1.457	6
Pucotenlimab	49	143.041	0	0.5084	2
Pulocimab	43	147.183	0	0.3514	2
Quavonlimab	42	124.765	0.1401	0.1256	4
Quetmolimab	46	119.518	0.0447	0.222	6.2
Quilizumab	49	141.918	0.036	0.1599	-10.2
Quisovalimab	49	152.869	0	0.1716	6.2
Racotumomab	48	115.343	0.0685	0.1017	0.1
Radretumab	44	139.238	0	0.0433	0
Rafivirumab	60	172.058	1.1565	0.1103	2.1
Ragifilimab	51	154.212	0.1284	0	0
Ramucirumab	43	147.312	0	0.3517	2
Ranibizumab	50	125.876	0	0	-0.88
Ravagalimab	49	155.165	0.0632	0.1747	4
Ravulizumab	49	160.843	0.0284	0.4944	0
Recaticimab	53	149.555	1.3778	2.895	-4.5
Refanezumab	58	163.401	0	0.0997	-1.1
Regdanvimab	59	185.548	1.7071	1.5297	0
Relatlimab	47	113.174	0.1115	0.3099	0
Remternetug	49	143.212	0	0.1633	3
Remtolumab2	53	132.208	0.0346	0.4412	7.41
Reozalimab1	47	141.163	0	0.165	-5.89
Reozalimab2	54	142.418	0	0	4
Reslizumab	43	116.994	0	0.1751	4
Retifanlimab	50	141.526	0.0066	1.0402	-0.18
Rilotumumab	48	131.689	0	0	9
Rilvegostomig2	52	173.58	1.2707	1.1199	3.1
Rinucumab	50	139.75	0	0	5
Risankizumab	47	114.444	0.4917	1.2607	8.2
Rituximab	47	112.506	0.008	0	12.4
Rivabazumab	51	138.139	0.2426	0.7157	0
Robatumumab	45	136.566	0.0138	0.0434	9.3
Rocatinlimab	44	124.823	1.1396	1.1145	5.2
Roledumab	53	163.234	0.3652	0	16.8
Romilkimab1	49	124.678	0.0506	2.2606	2
Romilkimab2	50	127.584	0.0144	0.6473	0
Romlusevimab	48	145.661	0.0041	0.1123	0.2
Romosozumab	50	122.922	0	1.5113	-6
Rontalizumab	48	156.615	0.1878	0.351	0
Rosnilimab	49	124.418	0.1113	0.0498	4.2
Rosopatamab	42	111.087	0.1125	0	-1.1
Rovalpituzumab	45	105.303	0	0.245	0
Rovelizumab	51	136.835	0.3597	4.4157	-9
Rozanolixizumab	49	160.205	0.1959	0.6397	4.2
Rulonilimab	49	133.611	0.0054	1.668	-6.09
Ruplizumab	49	127.926	0.0811	0.6196	1
Sabatolimab	49	130.823	1.1328	0.2589	8.2
Sacituzumab	48	127.75	0	0	8
Sarilumab	43	125.16	0.1381	1.1882	2
Sasanlimab	50	134.509	0	0.056	0.4
Satralizumab	46	146.301	0.1077	0	-1.14
Satumomab	41	121.693	0.0463	1.4029	1.2
Secukinumab	55	153.684	0.004	0.1265	0.2
Semorinemab	49	135.747	0.0362	0	3.1
Semzuvolimab	49	136.125	0.0426	0.5352	-1.9
Seribantumab	51	176.998	0.0437	0	4.41
Serplulimab	43	126.488	0.1127	0.0725	6.2
Setoxaximab	52	141.407	0.096	0.1395	0
Setrusumab	49	159.458	0.0523	0.3804	-1.08
Sibeprenlimab	51	149.624	0.563	0.3593	12.3
Sifalimumab	44	145.488	0	0	6
Siltuximab	45	139.168	0	0	0
Simaravibart	48	176.005	1.4956	0.501	0
Simtuzumab	48	133.185	0.005	0	2.4
Sintilimab	47	149.656	0.0059	0.0437	0.31
Sirexatamab	46	126.045	0	0.0442	-0.8
Sirukumab	45	153.799	0	0.0472	0
Socazolimab	49	171.313	1.1774	0	0
Solanezumab	44	135.761	0.0527	0.041	3.2
Sotevtamab	49	129.164	2.8004	0.1651	6
Sotigalimab	47	114.026	0.082	0	20
Sotrovimab	54	116.025	0	0.0451	4
Spartalizumab	50	129.837	0	1.1622	1
Spesolimab	47	121.951	0.2228	0	8.2
Stamulumab	43	154.88	0.0125	1.3919	-2.9
Suciraslimab	50	145.28	0	0.0472	-1.8
Sugemalimab	50	164.599	0.0044	1.3918	-0.9
Suptavumab	50	142.715	0	1.4066	-6
Surzebiclimab	50	155.63	0.1703	0.4256	0
Sutimlimab	47	131.834	0	0	4.4
Suvratoxumab	48	131.7	0.1819	0.3137	4.4
Tabalumab	50	127.718	0.08	0	12.4
Tadocizumab	46	119.781	0	0.0567	2.1
Tafolecimab	52	150.925	1.0989	0	15
Tagitanlimab	47	132.762	0.0911	1.3475	1
Talacotuzumab	53	131.326	0.0171	0	-4.1
Talizumab	50	140.861	0.0093	0.0426	0.2
Talquetamab1	45	98.6578	0.0278	0	15.3
Talquetamab2	55	167.292	1.2281	0	16
Tanezumab	48	130.148	0.0231	0	12.6
Tarextumab	43	128.294	0	0.0596	6
Tarlatamab1	46	116.201	0.2534	0	9
Tavolimab	48	126.002	0.2035	0.2592	16.43
Tebentafusp	49	126.844	0.0822	0.2089	8
Tebotelimab2	45	112.412	0	0.1028	-3
Tecaginlimab1	49	107.745	0	0	4
Teclistamab1	50	156.566	0	1.4622	-2
Telazorlimab	44	129.559	0.1526	2.6578	2
Temelimab	42	136.498	0	0.1568	4
Teneliximab	49	111.728	0.0242	0	0.93
Teplizumab	45	109.551	0.3168	1.1159	12.3
Teprotumumab	46	129.734	2.2914	0.0438	12
Teropavimab	39	106.915	0.7754	0.0953	12.3
Tesidolumab	45	167.872	0	1.3065	3
Tesnatilimab	43	110.101	0	2.2848	0.4
Tezepelumab	51	128.996	0.1937	1.5754	-2.09
Tifcemalimab	51	138.643	0.4017	0.4301	2.2
Tigatuzumab	45	131.482	1.2387	0	6.2
Tilavonemab	46	153.197	0.1304	1.6072	-0.09
Tildrakizumab	43	129.958	0	0.5403	2.1
Tilogotamab	44	131.212	0.0278	0.1399	6.51
Timolumab	44	137.692	0	0.0795	3
Tiragolumab	59	153.15	1.3779	0.1975	0
Tislelizumab	45	116.471	0.1118	0	-3.6
Tisotumab	45	132.53	0	0.0597	0
Tixagevimab	52	133.828	0	0.0479	6
Tobemstomig1	51	157.207	0	0.3456	-4
Tobemstomig2	48	135.65	0	1.6741	-12
Tocilizumab	46	134.329	0.0467	0	18.91
Tomaralimab	49	148.75	1.1233	0.3117	0
Tomuzotuximab	46	120.799	0	0.0364	0
Toripalimab	57	171.154	0.0367	0.6391	0.32
Torudokimab	51	164.025	0.1165	0.0402	4.41
Tosatoxumab	53	159.501	1.2531	0.2383	4.3
Tovetumab	48	142.78	0.1584	0.2338	12
Tozorakimab	53	168.973	1.45	0.2066	-2
Tralokinumab	51	150.047	0	1.5477	-2
Trastuzumab	47	112.534	0.2412	0.0848	9
Tregalizumab	55	160.28	0.2412	1.3584	0
Tremelimumab	52	117.837	0.044	0.0904	15
Trevogrumab	47	163.882	0	0.366	0
Trontinemab2	55	122.85	0	0.0637	12.4
Tucotuzumab	42	125.838	0	0.0569	3
Tulisokibart	42	119.073	0.4046	0.2732	2.2
Tuparstobart	49	132.727	0	0.3638	0
Tusamitamab	47	137.808	0	0.1343	-1.8
Ubamatamab1	45	142.56	0.1109	0.0488	15
Ubamatamab2	52	142.792	0.0062	1.2154	3.6
Ublituximab	44	125.422	0	0.0851	8
Ulenistamab	53	159.131	2.5047	0.3285	12
Uliledlimab	46	143.325	0	1.3411	3
Ulocuplumab	52	140.612	0.2561	0.1606	2
Ulviprubart	51	127.601	0	0	0
Umesolerbart	46	134.73	0	0.1654	-6
Unasnemab	43	119.349	1.3544	0.1282	4.51
Upanovimab	52	146.594	0.1045	0.5104	0
Upifitamab	46	113.454	0.1795	0	6.2
Urelumab	50	132.032	0	0	0.2
Urtoxazumab	46	117.312	1.1267	0.1017	2
Ustekinumab	46	103.671	1.1209	0.2497	6
Utomilumab	45	138.472	0.1573	0.1776	0
Vadastuximab	44	101.916	0.1573	2.9019	0
Valanafusp	40	125.304	0	0.2869	-6.2
Vanucizumab1	58	153.868	0.0043	1.3941	-5.7
Varisacumab	53	167.41	0	1.9874	-8
Varlilumab	46	130.492	0	0.1535	6
Varokibart	46	142.724	0.0276	1.3964	-3.28
Vatelizumab	45	136.014	0	0.0516	0
Vedolizumab	53	128.889	0.0083	0.3952	0
Veltuzumab	47	142.688	0	0	3
Vibostolimab	46	121.519	0	0.3616	2.1
Vilamakitug	51	152.344	0	1.3217	-1.9
Vilobelimab	50	132.041	0.2694	2.6279	-4.9
Visilizumab	46	132.112	0.257	0.3798	8.2
Visugromab	45	112.852	1.1386	2.4614	9
Vixarelimab	57	162.412	1.1285	0.1482	1.1
Vobramitamab	45	126.83	0.1128	0.2091	2.2
Vofatamab	54	145.333	0.0696	0.4122	2.1
Volagidemab	55	152.465	0.1563	0.138	6.3
Volociximab	52	147.502	0	0.0968	2
Volrustomig2	54	153.806	1.1216	0	0
Vonlerolizumab	44	114.933	0.181	0.1168	0
Vopratelimab	48	136.882	0.18	2.7366	-1.1
Vorsetuzumab	49	128.338	0.0433	0.4846	0
Vudalimab1	46	159.15	0	0.0485	4
Vudalimab2	49	142.104	0.2157	0.2891	4.51
Vunakizumab	49	144.026	0.1445	0.2812	-3
Xeligekimab	54	157.952	0.0857	1.5949	-5.89
Xentuzumab	48	147.288	1.1244	0	1
Zagotenemab	48	135.197	0.3489	1.1772	4.4
Zalifrelimab	45	167.522	0	0.0498	6
Zalutumumab	52	138.548	0	1.3297	0
Zamerovimab	48	108.83	0	0.0383	12
Zampilimab	41	115.926	0.0185	1.309	0
Zanidatamab1	46	125.895	0	0	9
Zanolimumab	42	108.94	0	0	6.51
Zansecimab	48	123.69	0.1198	0.3877	-2
Zelminemab	47	146.815	0.1526	0.0704	18
Zeluvalimab	47	134.189	0	0.1269	-1.8
Zenocutuzumab1	51	133.473	0.1184	0	15.6
Zenocutuzumab2	48	124.023	0	0	3
Zigakibart	48	116.947	0.0685	0.0515	9
Zilovertamab	43	126.891	0.0628	1.5256	-0.2
Ziltivekimab	46	135.35	0.0299	1.4149	-2.7
Zimberelimab	54	139.491	0.1125	0.0376	0.41
Zolbetuximab	51	133.946	0	0	6
Zuberitamab	48	129.497	0.0078	0.1204	4.2

## Sheet: Fig1+Figs3-5_Nat_ABB2
NaturalAb	Total CDR Length	PSH	PPC	PNC	SFvCSP
a00w	56	153.436	0.0769	0	26
a01w	48	136.463	0	0.1356	0.3
a02q	53	158.197	0.3386	0.0468	15
a02w	48	152.765	0.411	0.1917	3.6
a03q	50	164.974	0	1.121	-8.7
a03r	53	183.434	0	0.0457	1.1
a04q	51	162.832	0	0	0
a04r	50	134.499	0.0156	0	8.4
a05q	47	120.861	0.2197	0	12
a05r	58	172.183	0.1701	0.0583	-2.1
a05w	49	155.46	0	0.0709	-6
a06q	52	185.952	1.1139	0.1558	1.1
a06r	47	130.877	0.1367	0.0554	15
a06w	51	139.354	0.0946	0	6
a07q	55	157.977	0	0.4433	-6
a07r	55	155.089	0	0	0
a07w	44	132.704	0	0.4033	0
a08q	56	161.017	1.313	0	15.6
a08r	51	151.498	2.3227	1.2333	-1.1
a08w	47	133.614	0.0776	0.1197	0
a09q	49	134.546	0.1779	0.0446	6.3
a09r	44	130.306	0	0.0711	6
a09w	50	178.238	1.1251	0	9
a0ae	56	158.476	0.0674	0.0389	5.61
a0ar	56	168.24	1.1209	1.1262	-3.6
a0aw	48	161.72	0.0074	0.4153	-3.99
a0be	48	119.516	0.0407	0.2305	0.3
a0cw	49	164.615	0.0112	0.0715	4.4
a0dr	47	144.623	0.7384	0.4507	0.51
a0dt	54	144.802	0	1.3086	-12
a0ee	58	178.787	0	0.0721	0.3
a0er	53	164.136	0.0004	1.1192	1.2
a0et	64	218.065	1.791	0	10.2
a0ew	49	156.444	2.3839	0	12.6
a0fe	49	142.1	0.1967	0	12.3
a0fq	51	166.087	0.1293	0.0948	-1
a0fr	53	155.46	0.0406	0	5.1
a0ft	52	145.864	1.1993	0	15.6
a0ge	46	141.26	1.2415	1.1173	9
a0gq	65	170.021	2.4409	0	12.6
a0gr	51	154.208	0.0377	0.2385	-15
a0gt	51	151.866	0.0378	1.1762	6.2
a0he	58	174.365	0.0056	0	4.1
a0hq	51	180.974	1.1257	0.2257	6
a0hw	56	180.652	0.231	0	0
a0ie	50	158.606	0	0	10
a0iq	50	171.843	1.1227	1.2794	-4.2
a0je	49	142.522	0.0162	0.0553	4.4
a0jq	56	148.93	0.3948	2.3942	9.3
a0jw	54	168.453	0	0.0391	0
a0kq	51	153.665	0.2369	0	3
a0kw	50	121.996	0	0.1161	6
a0lq	54	155.145	0.2288	0.2175	-2
a0lw	45	118.864	1.2632	0.1822	9.6
a0me	58	151.699	0.0261	0	0
a0ne	48	135.2	0	0	12
a0oe	44	136.427	0	0	0
a0oq	61	194.26	1.3579	0	6.51
a0or	53	152.348	0.3019	0.2467	4.4
a0pe	50	162.462	1.18	0.1525	-2
a0pq	57	155.696	0.0975	0.3199	0
a0pr	54	146.494	0	0	6
a0pw	46	150.203	0.1056	0.3943	1.8
a0qe	48	125.136	0	0.051	9.3
a0qr	53	135.148	0.6778	0	18
a0qt	57	158.158	0.0445	0.0989	6.2
a0qw	46	159.223	1.2957	1.1809	-10
a0re	45	131.839	0	1.3109	-3
a0rr	44	134.627	0	0.1197	3
a0rt	56	161.078	0	1.1238	-3.19
a0sr	58	166.747	0.0134	0.3234	0
a0sw	49	149.076	1.2518	0	8.61
a0te	51	132.875	0	0.0705	4.41
a0tt	55	154.861	0.0993	2.1439	-3
a0ue	56	143.286	0	0	25.5
a0ut	46	141.996	0	3.3334	-19.6
a0ve	54	196.057	1.3441	0.7517	-4
a0we	48	150.674	0	0.0667	0
a0wr	51	146.662	0.122	1.7049	-4
a0wt	53	148.303	0.0748	0.2823	3
a0ww	47	150.223	0.2971	1.6451	0
a0xw	49	136.947	0.0746	0.1572	-1.98
a0ye	50	144.387	2.4873	1.4578	0.1
a0yt	42	115.568	0	1.2549	1.1
a0zq	56	165.134	0	0.0629	3.1
a0zw	58	168.488	1.1999	0	9.92
a10w	51	145.283	0.0883	1.2508	-4
a11w	59	225.599	1.165	0	0
a12q	48	151.511	0.1179	0.068	12
a12w	51	162.095	1.2894	0.2445	3.3
a13q	50	148.767	1.1334	0	2.1
a13r	51	155.695	0.037	0.121	6
a14q	59	179.606	2.5168	0.4791	5
a14r	50	154.098	0.1176	0	6.51
a15q	54	183.609	0	2.3228	1.9
a15r	52	166.253	0.0811	1.729	-3.9
a15w	48	120.163	0	0	0
a16q	57	150.762	1.1611	0.3468	0.44
a16r	57	175.608	0	0	3.2
a16w	59	178.963	0.1527	0.1794	8.03
a17q	50	134.857	0.0473	0	9.3
a17r	52	153.139	0	1.8665	-3
a17w	50	169.385	0.1068	0.0381	0
a18q	45	127.99	0.0785	0.3319	4.1
a18r	51	140.469	0.0055	0.0789	0
a18w	50	117.549	0.0357	0.1386	10.2
a19q	58	173.58	0.0082	0.0639	0
a19r	51	126.29	0.1638	0.1001	6
a19w	47	155.98	0	0	0.3
a1ae	50	137.938	0	0.354	-3
a1ar	48	144.29	0.2324	0.1869	-5.44
a1aw	58	200.905	1.3484	0.0883	6
a1be	51	159.272	2.0308	0.2609	-3
a1cw	48	141.339	0.0543	0.1062	0
a1dr	57	184.588	4.1209	0.1438	-4.5
a1dt	43	154.678	0.0795	0.1484	0.3
a1ee	52	169.87	0.0361	1.1221	2.2
a1er	53	130.553	0	0	3.1
a1et	45	124.056	0	0.2306	-6
a1fe	64	193.713	1.1222	0.2451	5
a1fq	49	123.575	1.1145	0	12
a1fr	55	142.42	0.0431	1.7671	-20
a1ft	56	166.542	1.2653	2.4632	0
a1ge	52	151.181	0	1.382	-6
a1gq	48	158.375	0.1614	0.0568	3
a1gr	58	155.112	1.248	4.0472	-2.6
a1gt	49	141.648	0	1.216	-9.28
a1he	54	131.144	1.1911	0.3124	2
a1hq	60	164.998	0.0759	0.49	3
a1hw	52	175.494	2.2554	0.1221	0
a1ie	49	135.331	0.0832	0.2	6
a1iq	48	145.499	1.1263	0	2.31
a1jq	48	121.333	0.1303	0.0824	3.1
a1jw	46	122.771	0	0	4
a1kq	46	121.959	0.1804	1.192	0.31
a1kw	57	171.352	0	0.3032	-0.9
a1lq	49	141.097	0.0149	0.1427	-8.2
a1lw	57	201.484	0	0.2415	0
a1me	52	155.965	1.2176	0	6
a1mw	43	127.659	0.0193	1.3337	0.3
a1ne	52	157.91	0.3209	0.0582	4.4
a1oe	52	140.453	0.1698	0	13.02
a1oq	49	138.95	0.5031	0.0954	0
a1or	43	141.475	0.3258	0.6761	0
a1pe	48	141.546	0.0052	0.0531	2.2
a1pq	51	154.38	0.1681	2.4625	0
a1pr	56	156.439	0.1881	0	4.2
a1pw	53	163.606	1.2991	0.3088	-4.59
a1qe	56	150.493	0	0.0702	8
a1qr	54	157.735	0.1784	0.1554	2.42
a1qt	64	209.245	0.1645	0.244	4.2
a1qw	52	140.615	0	0.08	8
a1re	58	152.349	0	0.0501	8
a1rr	42	138.229	0.1106	1.207	3.3
a1rt	50	149.539	0	0.0359	-2
a1sr	53	164.252	1.7181	2.6286	0
a1sw	46	114.937	0	0.1988	-2
a1te	55	166.082	1.2218	0	8.61
a1tt	46	107.964	0.5128	0.0697	-0.8
a1ue	51	162.34	2.7512	2.6425	4
a1ut	51	139.704	1.2429	2.0861	-2.09
a1ve	53	156.367	0	0.0703	3
a1we	60	182.933	1.1775	1.3267	-3.1
a1wr	56	155.144	0.044	0.1693	-8
a1wt	52	166.037	2.6478	0.2108	-4
a1ww	53	158.87	0	1.181	-1.9
a1xw	54	167.987	0	0	3.3
a1ye	50	129.706	0	0.1824	0.3
a1yt	48	136.99	0.1127	0	2.1
a1zq	63	179.344	0.1897	0.1411	0
a1zw	53	158.518	0.4509	0.2937	6.51
a20w	54	159.616	0	0	6.51
a21w	57	192.565	0.2025	0.1108	10.71
a22q	51	130.828	1.14	0	15.3
a22w	53	170.246	1.2273	0	12.6
a23q	58	165.991	0	0.0855	3.3
a23r	53	148.417	1.3996	0	5
a24q	52	154.841	0.0716	0	9.3
a24r	60	191.242	0	0	-1.1
a25q	48	161.657	0	1.5803	-0.1
a25r	43	129.23	0.2109	0	12
a25w	43	124.515	0.0254	0	4.1
a26q	47	134.908	0.5307	0.2208	0.5
a26r	53	168.481	0.0379	0.4617	-6
a26w	56	149.439	0.0431	0.0501	3.1
a27q	52	152.006	0	3.3734	2.61
a27r	47	142.688	0.0563	0.1794	5.1
a27w	59	165.076	0	0.2076	0
a28q	46	117.717	2.6233	0.1592	8.8
a28r	47	127.271	0	0.1894	6
a28w	53	153.663	0	0	3
a29q	48	123.026	0	0.0444	-2
a29r	54	153.764	1.1798	0.2397	0.3
a29w	58	167.823	0.1339	1.1725	3.3
a2ae	50	147.643	0.06	1.4353	-2.79
a2ar	47	134.394	0.0479	0.1182	9
a2aw	53	131.032	0.094	0.2578	-2.4
a2be	55	144.119	0.4734	1.1254	0
a2cw	53	139.162	0.0479	0	10.92
a2dr	48	127.013	0	0.0409	6
a2dt	52	150.681	0.1984	0.0357	12.6
a2ee	57	159.757	0.6944	0.0488	7
a2er	48	129.353	0	0	3.3
a2et	50	142.069	0.5958	0.8535	0
a2fe	56	160.275	1.123	0.0433	9
a2fq	60	155.909	0	0	12
a2fr	53	132.889	0	0.2572	2
a2ft	55	168.596	0	0	11
a2ge	52	150.208	0	0.0939	0
a2gq	51	130.885	0.218	0.0578	0
a2gr	52	166.532	0.205	1.2322	3.1
a2gt	53	157.924	0.0037	0	0.21
a2he	59	166.291	0	0.0603	1
a2hq	49	143.246	0.0228	0	0.12
a2hw	50	142.003	1.3661	0.4679	0
a2ie	53	132.605	0	0.1187	0
a2iq	51	169.611	1.1258	0	0
a2jq	58	192.763	1.1243	0	4.2
a2jw	50	156.381	0.0502	0.0656	0
a2kq	51	143.723	0	1.476	4
a2kw	52	157.129	0	0	8
a2lq	51	154.39	1.2776	0.0851	0
a2lw	56	161.37	0.5427	0.0458	6.3
a2me	53	127.384	0	0	9
a2mw	48	134.611	0.0361	0.0984	9.3
a2ne	53	155.465	0	0	0
a2oe	63	203.798	0.0887	1.4194	-12.16
a2oq	43	111.924	0	0.0894	0
a2or	53	159.007	0.1107	0.2894	8.2
a2pe	47	162.892	0.2004	0.0418	8.2
a2pq	56	192.559	1.1764	0.142	-2.4
a2pr	48	136.212	0	0.0849	1.1
a2pw	53	171.988	1.2488	0	4.41
a2qe	51	106.779	0	0.038	3
a2qr	55	181.942	0.1826	0.1993	-0.88
a2qt	50	140.456	0.1404	0	12.4
a2qw	53	157.962	0.0715	0	8.4
a2re	53	181.758	0.231	0.4576	0.21
a2rr	63	195.859	0.0146	0	2.2
a2rt	48	156.205	0	0.0409	0
a2sr	59	174.481	0.0124	0.0437	0.11
a2sw	55	164.526	0.0036	1.9496	-3.9
a2te	47	135.873	0	0	5
a2tt	48	172.918	1.8398	0.3257	0
a2ue	51	144.971	2.2422	0.2204	-3
a2ut	58	177.726	0.436	1.2792	0.11
a2ve	55	152.405	0.0861	1.1543	0.6
a2we	52	162.47	0	0.2405	0
a2wr	44	132.193	0	0.0624	3
a2wt	50	171.824	1.1229	0	6.2
a2ww	49	129.153	0.0969	0	15
a2xw	51	140.951	1.1315	2.456	6
a2ye	46	119.806	0	0.1029	3
a2yt	53	150.393	0.0367	0	0
a2zq	53	165.181	0	0	1.1
a2zw	50	144.31	0	0.1837	0
a30w	49	141.912	0.4529	0.0817	21
a31w	53	175.433	1.1197	1.5269	0
a32q	52	160.196	0.2979	0.1278	0.3
a32w	55	165.76	0.0548	0.3984	-6.08
a33q	55	135.978	0.4531	1.3585	3
a33r	53	144.174	1.1216	0	-3.1
a34q	45	138.681	0.0886	0	8
a34r	56	157.76	0.1019	1.6346	0
a35q	49	136.552	0	0	9
a35r	50	151.722	0	0.2957	0
a35w	46	116.738	0.0612	0	12.3
a36q	51	156.876	0.2307	1.4293	-5.7
a36r	53	171.484	0.1118	0.1389	6.6
a36w	54	177.825	0.0173	0.1526	0
a37q	46	113.489	0.0252	0.3327	4.2
a37r	51	135.299	0.0193	0	0.12
a37w	55	143.874	0.101	0	4.41
a38q	49	120.149	0	0	9.3
a38r	52	160.167	1.2637	0.1328	-2.1
a38w	47	152.241	1.337	0.1674	-5.1
a39q	59	147.493	0	0	4.4
a39r	55	148.814	1.2555	1.2827	3
a39w	50	156.743	0.3525	2.0594	-2.09
a3ae	51	139.952	1.2856	0.3849	2.1
a3ar	50	158.743	0.0481	0.0384	0
a3aw	56	166.777	0.0756	0.1994	6
a3be	52	152.942	0.0259	0	8.2
a3cw	53	166.82	1.4101	2.4787	15.5
a3dr	57	165.96	0	0.0584	4
a3dt	51	150.423	0.038	0.329	4
a3ee	63	182.872	0.1401	1.1333	1.44
a3er	49	145.775	0.0504	1.3194	-0.3
a3et	45	148.733	1.3648	3.0337	-35
a3fe	57	177.303	0.157	0	0.8
a3fq	58	161.002	0.1442	0	4
a3fr	49	158.81	1.124	0.1854	-3.2
a3ft	57	190.969	1.1326	0	8.4
a3ge	50	139.616	1.1288	0.0737	6
a3gq	49	152.391	1.2068	2.4749	0.2
a3gr	58	153.938	0.0006	0	0.32
a3gt	54	147.493	0.041	0.2188	-0.18
a3he	57	182.066	1.4839	0.0468	0.5
a3hq	47	123.091	0.0484	0.0418	15.3
a3hw	52	151.255	0.0057	0	2.1
a3ie	46	134.931	0.1118	0.1669	0
a3iq	52	140.389	0	0.0996	6
a3jq	51	159.689	0.4747	0.3504	0
a3jw	50	137.052	0.0086	0.1826	6.3
a3kq	52	138.334	0.2058	0	1.04
a3kw	53	141.18	0.0267	0	7.1
a3lq	49	119.399	0.1543	0.2811	0.31
a3lw	48	125.754	0.3603	0.1075	10.2
a3me	44	124.024	0.1794	0.1629	6
a3mw	62	196.218	0.027	0.0382	3.41
a3ne	60	158.169	0	0.108	-3
a3oe	49	151.781	1.4474	1.3529	0
a3oq	50	163.379	0.0876	0	12.4
a3or	55	146.391	0	0.2408	5
a3ow	55	162.944	0.1744	0	6
a3pe	53	158.085	0	0.1468	0
a3pq	45	162.077	0.0821	0.1769	3.63
a3pr	41	127.319	0.2668	0.2823	0
a3pw	54	165.242	0	0	12.8
a3qe	44	121.665	0	0.2234	-4
a3qr	51	157.494	0	1.1627	-4.2
a3qt	53	158.096	0.0255	0.1067	-1.26
a3qw	55	161.314	1.1194	0	9.61
a3re	50	132.989	0.0369	0	18
a3rr	51	165.708	0	1.7568	-3.8
a3rt	49	172.739	1.1823	0.116	-4.1
a3sr	54	138.31	0.0922	0.0564	2.2
a3sw	48	142.709	0.0088	0.0887	4.2
a3te	56	169.595	0	0.1361	1
a3tt	57	153.906	0.4212	0	15.3
a3ue	51	142.606	0.1611	0.2185	-4
a3ut	51	167.495	2.6553	1.5573	-3.87
a3ve	58	170.037	0.1297	0.0531	0
a3we	56	184.971	0.2568	0.0836	5.5
a3wr	52	176.157	0.0402	0.6542	3
a3wt	54	136.254	0	0.0381	1.1
a3ww	46	128.636	0.0488	0	0
a3xw	47	136.451	0	0	8.2
a3ye	52	138.638	0	1.3353	-2
a3yt	48	131.437	0.075	0.3794	-4
a3zq	45	141.946	0.1354	0.1333	3.2
a3zw	53	161.311	0	0.2377	0
a40w	50	173.983	0	0	-4
a41q	51	140.302	0	0.0536	5
a41w	53	151.639	0.0542	0.0465	4
a42q	66	185.158	0.0043	0.0899	1.1
a42w	52	147.534	1.3025	0	9
a43q	48	136.878	0	0.0703	9
a43r	54	151.326	0.0102	0	9.6
a44q	45	131.991	0.2702	0.0556	4.1
a44r	54	155.827	0.0252	0.176	-4.2
a45q	50	147.457	0.1111	0.0933	-0.88
a45r	57	172.52	0.1209	0.0443	0
a45w	58	208.469	0.3065	0.0484	2.2
a46q	56	174.252	0.0257	0	18.3
a46r	55	139.633	0.0053	0.1824	1.1
a46w	57	131.874	0.0205	1.4432	-3.8
a47q	47	133.664	0.0057	0.2349	0
a47r	53	177.366	1.1499	0.1233	10.71
a47w	49	123.982	0	0.1331	0.2
a48q	54	154.858	0	0.0416	-2
a48r	47	125.948	0.105	0.0448	8
a48w	52	109.831	0.0426	0	8.2
a49q	53	153.185	0	0.109	12
a49r	46	143.608	0	0.0528	6
a49w	50	162.909	0.1736	1.3275	10.23
a4ae	61	175.467	0	0.0739	3
a4ar	46	142.181	0.0445	0.3497	3.3
a4aw	51	144.79	0.1726	1.1274	15
a4be	51	153.756	0.0247	1.3935	-3.2
a4cw	60	179.502	0.3116	3.1297	4.2
a4dr	42	131.875	0.1861	0.2432	8
a4dt	50	141.489	0.0437	0.2483	-2
a4ee	57	153.225	0.1351	0.0623	12
a4er	52	168.75	0.0476	0.0451	0
a4et	55	177.789	0.0381	0.346	1
a4fe	50	138.854	0.1296	2.1676	-2
a4fq	48	148.333	0.048	1.3119	2.1
a4fr	52	179.323	0.0878	0	3.41
a4ft	60	165.871	0.4499	0.2446	1
a4ge	45	141.836	0.1146	0	6.3
a4gq	53	152.203	1.1688	0	6.3
a4gr	51	121.136	0.1845	0	20.5
a4gt	58	151.314	1.1371	0	6.3
a4he	50	131.995	0.0689	0	8.2
a4hq	52	153.936	0	0.1098	2
a4hw	60	182.553	1.677	0.181	0
a4ie	46	114.802	1.2131	0.5777	-12
a4iq	49	141.744	0.2406	3.2208	-3
a4jq	57	185.881	1.1641	0.0998	16.81
a4jw	55	154.324	0	0	2.2
a4kq	47	140.092	0.1564	0.2208	-5.7
a4kw	47	130.143	0.0397	0.0831	12
a4lq	54	169.338	0.3279	0	9
a4lw	44	129.332	0.3266	0.0455	16
a4me	46	119.596	0.2636	0.0882	12
a4mw	58	180.288	0.0235	1.5025	5.7
a4ne	57	148.033	0.0619	0.2377	0
a4oe	42	121.935	0	0.2889	0
a4oq	52	131.3	0.0813	0	8.4
a4or	50	125.63	0.0739	0.0872	6
a4ow	57	182.107	0.1474	0	8
a4pe	49	167.936	1.3962	0.227	-3
a4pq	57	164.046	0.0712	0.0668	3
a4pr	50	175.821	1.5654	0.2779	0.2
a4pw	57	165.518	0.0402	0.2941	1
a4qe	56	195.835	0	0	3
a4qr	52	154.045	1.4345	0.2226	4.4
a4qt	52	149.723	0	0.06	2
a4qw	45	158.13	0.0258	0.1527	0
a4re	52	181.744	0	0.0788	6.3
a4rr	51	160.782	0	0.0359	0.4
a4rt	44	136.196	0	1.1818	-4
a4sr	59	179.441	3.6023	1.2427	-1.89
a4sw	56	160.441	0	0	4
a4te	59	173.268	1.1321	2.9158	-8.4
a4tt	57	143.291	0.0629	1.4258	-8.4
a4ue	51	170.256	1.1383	1.6441	-11.89
a4ut	55	158.78	0.1097	1.2469	-1.98
a4ve	51	152.902	0	0.0756	12
a4we	51	147.298	0	0.1335	2
a4wr	47	171.309	1.4292	0.2134	-4.1
a4wt	49	136.692	0	0.2655	3
a4ww	51	160.524	0.0041	1.3816	0
a4xw	52	149.243	0.2119	0.0765	16.4
a4ye	52	132.013	0.0862	0.2449	-3
a4yt	45	120.999	0	0.0651	0
a4zq	52	170.139	0.1451	0.1119	3
a4zw	57	154.488	1.4046	0.2464	4
a50w	43	123.723	1.614	0.0411	2.42
a51q	54	162.907	0.12	1.1113	-3
a51w	52	166.839	1.1235	0	20.5
a52q	56	203.773	0	0.0472	-4.2
a52w	48	149.642	1.3818	0	5.5
a53q	56	165.84	0.306	1.1286	10.92
a53r	50	151.639	1.1242	0.1037	0.21
a54q	52	193.132	1.5499	0.2312	-1.89
a54r	46	132.069	0	1.2174	-15
a54w	55	147.608	1.6599	0.4689	8
a55q	56	182.835	0.0181	3.0381	5.6
a55r	51	139.86	0.049	0	2.52
a55w	50	135.933	1.3913	0.1147	4.4
a56q	55	155.693	0.1067	0.0593	0.01
a56r	47	126.318	0	0	9
a56w	57	170.237	0.2455	0.306	0.9
a57q	51	171.1	1.2693	0.5618	0
a57r	47	121.674	0.0431	0.1004	6.2
a57w	47	152.001	1.1187	0.0882	2.31
a58q	44	120.857	0.0481	0.0771	12
a58r	44	124.656	0	0.2018	-4
a58w	52	148.133	0	1.1258	-0.1
a59q	52	174.568	1.1238	1.2246	-3.99
a59r	51	162.359	1.1315	0	2.2
a59w	46	138.682	0.0842	0.0564	12
a5ae	59	133.736	0	0.1432	0
a5ar	48	160.203	0.0261	1.468	-3.28
a5aw	52	141.378	0	0.132	-1.2
a5be	43	127.594	0	2.1946	0
a5cw	44	118.986	1.161	0	6
a5dr	40	133.296	0.0052	0.0776	0
a5dt	52	169.405	2.1436	1.5134	-2
a5ee	56	149.307	0.0158	0.6162	1.21
a5er	47	138.123	0	0	15
a5et	52	174.405	0.2363	0	0.72
a5fe	49	121.951	0	0.0692	4
a5fq	50	165.199	1.2045	0.3035	0
a5fr	53	149.12	0.0172	0.1415	10.5
a5ft	53	138.511	0	0	4.2
a5ge	45	150.854	0.2575	0.1194	4
a5gq	56	161.717	1.2129	0	0
a5gr	59	159.282	0.0615	0.0604	2
a5gt	50	176.683	1.36	0	12.3
a5he	53	158.014	1.5272	0.0469	12.3
a5hq	52	150.014	0	0.0501	-1.8
a5hw	55	144.811	0.0784	0.2466	-3
a5ie	48	117.879	0	0.3604	4
a5iq	51	140.087	0	1.289	-12.3
a5jq	49	154.615	2.8055	0.279	-4
a5jw	54	167.193	0.1825	0.3604	1.1
a5kq	64	216.749	0.258	0.2411	3.4
a5kw	53	159.101	0	1.1648	2.61
a5lq	54	149.904	0	0.1407	2.2
a5lw	56	177.466	0.029	0.3186	0.22
a5me	57	191.093	0.4988	1.1312	4
a5mw	54	140.025	0	1.372	3.1
a5ne	52	130.228	2.5811	0.0524	30.5
a5oe	57	173.194	0.1222	0.5429	-6
a5oq	46	138.285	0	1.3255	-2
a5or	52	168.592	0.0845	0.1851	0.4
a5ow	58	174.941	0.7364	0.5804	-3.8
a5pe	46	154.392	0	0.0954	8
a5pq	57	156.78	0.1344	0.0996	12.71
a5pr	62	175.925	0.0214	1.1211	2.31
a5pw	55	179.845	1.1382	0.1535	-6.3
a5qe	46	129.164	0.2265	0.0422	6
a5qr	51	157.093	0.0402	0.0503	0
a5qt	54	167.269	0	1.9367	-2
a5qw	57	174.994	1.15	0.3234	2.1
a5re	49	129.64	0	0.0399	-0.9
a5rr	51	157.539	0	0.2093	-6
a5rt	57	151.897	1.4346	0.056	0.44
a5sr	48	152.678	0.0835	0	0.82
a5sw	52	127.123	0.0932	0.6835	-4
a5te	58	184.114	0.4852	0.266	0
a5tt	53	140.527	0.0822	0.1216	0.24
a5ue	49	134.768	0.0918	0.0938	8
a5ut	51	135.406	0	0.0445	6.3
a5ve	50	155.088	0.0731	0.2643	0.2
a5we	57	141.002	0.1791	1.1603	6
a5wr	50	135.336	0.0123	0.5452	-2.7
a5wt	51	115.371	0.1594	0	12.6
a5ww	57	151.294	0.089	0	0
a5xw	54	143.362	0.0381	0	10.23
a5ye	54	171.044	2.6154	0.1747	0
a5yt	45	139.697	0.3716	0.2186	4
a5zq	60	186.542	0.0604	0.4414	2
a5zw	53	168.155	1.1217	0	4.4
a60w	50	132.096	1.1685	0	15
a61q	48	135.394	0	0.2387	0
a61w	49	156.437	1.1382	0	6.51
a62q	54	158.046	0.4665	0.852	-1.6
a62w	47	142.203	0	1.3789	-5.1
a63q	64	182.009	0.5717	0.7334	-6.09
a63r	46	132.132	0.0262	0	1.1
a64q	52	134.701	0.0038	0.0645	3.3
a64r	50	141.821	1.1623	0.0788	15
a64w	61	196.501	1.4463	0.0651	6.71
a65q	49	161.359	1.3043	0.5135	-1
a65r	49	148.23	0.165	0.1768	12.3
a65w	51	149.136	0.3012	0.4958	0
a66q	56	160.458	0	0.1243	6
a66r	47	144.317	1.1282	0.1128	-4.2
a66w	51	138.255	0.0401	0.1306	9.3
a67q	49	133.137	0.2541	0.0741	4
a67r	49	144.586	1.3004	0.1366	0
a67w	52	153.434	1.3784	0.473	4.4
a68q	57	168.053	0.0362	1.2668	0.2
a68r	54	160.951	0.2268	0	4.51
a68w	57	153.74	1.288	0.4738	0
a69q	46	162.071	0	3.0879	8.7
a69r	45	127.335	0.0719	0.1755	6.2
a69w	54	131.758	0	0	3.3
a6ae	52	139.438	0	0	8
a6ar	48	137.149	0.0046	1.1489	-3.8
a6aw	55	148.113	0	0	4.51
a6be	55	185.898	4.1254	0.2276	0
a6cw	52	154.654	0.0393	0	4.8
a6dr	47	140.306	0	0.1054	6
a6dt	50	144.524	0.0244	0.2237	-3.6
a6ee	50	171.719	1.1923	0.107	2.1
a6er	54	156.645	0.0087	0.0986	2.1
a6et	59	195.389	2.3587	1.6762	-7.79
a6fe	48	129.336	0	1.1133	3
a6fq	50	172.527	0.0133	0.4351	-0.8
a6fr	43	106.159	0.2386	0.1914	3.1
a6ft	62	163.813	1.1609	0.1742	3
a6ge	51	147.926	0.0485	0.0736	-1
a6gq	51	147.503	0.5452	0.2084	0
a6gr	49	118.391	0	2.1288	-12
a6gt	47	145.438	1.4515	0.2625	-12
a6he	55	173.039	0.1137	0.0932	1.8
a6hq	50	137.369	0.4664	3.8375	-3
a6hw	47	147.461	1.5501	0.2603	-6
a6ie	49	150.571	0.0766	0.3172	3.3
a6iq	59	183.718	0.1858	0.0454	3.41
a6jq	57	170.314	0.2824	2.1746	0
a6jw	55	142.016	0	1.4225	0.6
a6kq	49	144.138	0.0286	1.1143	-6.08
a6kw	52	147.464	0.3119	0.0747	6
a6lq	53	139.8	0.3037	0.1679	5.5
a6lw	52	113.223	0.2429	0.1652	0.6
a6me	46	102.922	0	0	6
a6mw	52	151.788	0.0249	0.069	-0.09
a6ne	48	125.75	0	0	6.2
a6oe	56	164.829	1.8209	2.598	5
a6oq	50	142.107	0	0.0529	6
a6or	50	138.208	0	0.0637	9
a6ow	47	146.331	0.1489	2.8687	-1.2
a6pe	59	167.231	0.0381	0.1429	3.3
a6pq	59	145.379	0.1737	0	7.7
a6pr	50	139.643	0	0.1315	3
a6pw	57	169.639	1.1596	0.0827	6
a6qe	56	150.574	0.277	0	-3.28
a6qr	44	130.015	0.0175	1.143	4.41
a6qt	53	158.924	1.7741	0.2855	0.62
a6qw	52	154.698	0.112	0.0922	-12
a6re	52	167.271	0.0401	0.2843	3.6
a6rr	53	174.642	0.0594	1.1187	-3.6
a6rt	52	187.96	0.0468	0.0503	4.62
a6sr	53	144.963	1.1104	0.0539	9
a6sw	53	155.279	0.2843	0.4561	-8
a6te	52	140.012	0.0255	0.161	2.52
a6tt	58	178.899	0.1309	0.2924	0
a6ue	59	166.829	0	0.1369	-1
a6ut	37	129.299	0.108	0	8
a6ve	55	137.071	0	0.1345	6.3
a6we	53	173.371	0	1.8382	-8
a6wr	52	134.826	0	0.063	0.3
a6wt	48	128.334	0	0.0638	9
a6ww	59	160.967	0.0915	0	10.4
a6xw	45	136.98	0	0	2
a6ye	60	163.248	0	0	6.3
a6yt	53	144.795	0.3469	1.2642	0.22
a6zq	46	170.622	1.1704	0.1154	-2.79
a6zw	48	150.043	0.2632	1.3216	0
a70w	62	171.304	0.0265	0.1663	4.1
a71q	46	164.846	0.1207	0	4
a71w	44	137.537	0	0	6
a72q	50	129.275	0.0131	0	4.2
a72w	61	172.44	0.2361	0	3.3
a73q	43	140.337	0.1204	0.1239	-2.7
a73r	60	186.805	0.279	0.1011	2.2
a74q	61	156.741	0.263	0.1602	15.3
a74r	55	167.197	0.0415	0	0.1
a74w	49	136.842	0	0.0411	2
a75q	49	145.399	0.0369	1.202	4.51
a75r	46	124.009	0	0	3
a75w	51	160.205	1.127	0.2449	-1.1
a76q	48	142.249	1.6866	2.3321	-2
a76r	49	133.636	0	0	12
a76w	52	172.253	1.1772	0	13.12
a77q	47	152.097	0.0187	1.4308	-2.79
a77r	48	133.269	0.0177	0.161	4.2
a77w	47	125.976	0.1621	0.3131	-3
a78q	49	154.426	0.2295	0.1409	9
a78r	47	123.122	0.0041	0	-4.1
a78w	56	157.011	0.113	0	0.6
a79q	49	125.25	0.0361	0	6.51
a79r	51	134.306	0.0068	0	8.4
a79w	55	157.422	1.2254	0.2132	0
a7ae	52	132.039	0	0	4
a7ar	49	129.475	0.0627	0.183	1.2
a7aw	52	140.237	0.1258	0	3.2
a7be	51	156.523	1.178	0.1725	0
a7cw	54	155.709	0.1288	0.0527	4
a7dr	47	160.195	0	0.1526	-9
a7dt	53	133.648	0.1216	1.3414	1
a7ee	55	156.84	1.5767	0	24.4
a7er	53	186.313	0.0061	0	-4.5
a7et	46	117.411	0.1218	0	6
a7fe	56	178.857	0.0461	0.2375	-2.79
a7fq	58	184.454	1.1389	0	4.1
a7fr	52	138.277	0.1445	0.0438	8.4
a7ft	46	128.184	0.0559	0	16
a7ge	49	122.597	0.2281	0	10
a7gq	59	178.63	2.3511	2.4572	4.2
a7gr	48	131.245	0	0.171	6
a7gt	48	156.915	0	0	3.3
a7he	48	144.298	1.1491	0	10.71
a7hq	54	155.93	1.1192	2.999	-20.58
a7hw	61	166.233	0.0647	1.5111	-0.8
a7ie	46	157.138	0	0.2148	0
a7iq	45	152.627	0.2748	0.1784	6.3
a7jq	56	162.467	1.1223	0	2.2
a7jw	48	165.812	0.1805	0	12.6
a7kq	65	179.513	2.4685	0	11.13
a7kw	46	131.734	0	0.1276	2
a7lq	53	186.641	0.3353	0.1086	0
a7lw	52	131.536	0.2177	0.1569	4.1
a7me	56	173.045	0.2229	1.522	-5.7
a7mw	52	160.218	0.1213	0.1549	0.2
a7ne	49	167.071	0.1825	0	0
a7oe	53	165.377	1.1246	0	15
a7oq	60	176.918	1.5313	0	4.92
a7or	51	169.325	0.0379	0.3301	0
a7ow	59	166.909	0.1615	1.1092	16
a7pe	56	154.925	0.4205	0.3865	-1.8
a7pq	64	195.591	0.4103	1.292	8.4
a7pr	49	127.587	0.001	0	-1.6
a7pw	49	134.379	0.0772	0	4
a7qe	50	162.361	0	0.0388	0
a7qr	52	156.908	0.0084	3.0847	10.73
a7qt	50	146.319	0.8424	0	-2.4
a7qw	58	156.5	0.4409	0	6
a7re	58	166.057	1.1206	0	15.3
a7rr	53	161.354	0.2282	0	12.71
a7rt	55	169.803	0	1.8068	2
a7sr	53	163.161	0.165	0.211	-6
a7sw	50	125.791	0	0	25
a7te	52	188.29	1.1236	0.0808	0
a7tt	49	142.734	1.6856	0	2.2
a7ue	52	153.86	1.2527	0.1365	0.3
a7ut	51	177.917	2.3225	0.1015	1.2
a7ve	54	186.843	1.2609	0.08	0
a7we	53	147.261	0.0733	0.709	-2
a7wr	54	166.837	0	1.2832	-2
a7wt	59	184.117	0.0696	0	0.4
a7ww	60	169.167	0.1144	0.0929	1.32
a7xw	48	124.507	0.2287	0.1272	-5
a7ye	48	127.783	0	1.4896	6
a7yt	49	133.468	0	0.2509	8
a7zq	40	132.869	0	0.0582	2
a7zw	54	156.576	0.0398	0	12
a80w	48	120.626	0.2729	0.1208	2.42
a81q	52	158.81	0	0.1239	0
a81w	51	130.614	0.0793	0.2418	4.92
a82q	51	143.368	0	0.2348	-6
a82w	52	167.839	0.3151	1.2217	2.1
a83q	51	143.706	0	0.0775	6
a83r	49	138.767	0	0	0.5
a84q	49	149.57	0	0	2.1
a84r	48	159.483	1.124	0	2.52
a84w	50	135.57	0.2339	0	6
a85q	45	125.756	1.2745	0.2596	2.2
a85r	48	163.497	1.1227	0.2816	0
a85w	53	145.182	0	0.1975	-1.98
a86q	64	210.007	0.0837	0.161	2.64
a86r	50	152.559	1.1531	0	9.02
a86w	53	179.318	1.9815	0.0372	25.5
a87q	50	178.497	1.1191	0.1333	6.3
a87r	54	150.864	1.3746	1.5752	0
a87w	62	188.608	0.3175	0.0942	3.3
a88q	53	146.706	0.0112	0.0553	2.4
a88r	53	139.539	0.1982	0	9.92
a88w	51	149.509	0	0.0897	0
a89q	63	173.639	0.0124	1.2584	-2.09
a89r	52	142.372	0	0.1755	3
a89w	52	153.28	0.0462	0.0538	5
a8ae	50	135.554	0.1643	0.0662	12.71
a8ar	56	179.984	1.3109	0.0645	9
a8aw	53	174.653	0.038	0.1097	-1
a8be	56	195.791	0.0598	0	0
a8cw	46	117.283	0	1.5257	0
a8dr	51	159.16	0.2419	4.1739	-6
a8dt	44	106.434	0	0.3917	0.3
a8ee	52	163.459	0.0511	0.0544	3.3
a8er	55	191.867	1.1242	0	6.82
a8et	49	144.944	0.2305	0	9
a8fe	45	122.21	0	0.0482	3
a8fq	52	130.56	0	0.5818	-4.2
a8fr	56	155.233	0.1482	1.3499	0
a8ft	52	131.472	0.0156	1.8796	-3.8
a8ge	49	156.034	0.0697	0.0414	3.3
a8gq	49	130.33	0.19	0.2116	-16
a8gr	50	123.588	1.1151	0.0582	10
a8gt	53	138.855	0	0.0707	0
a8he	49	167.532	0.0885	0.4296	0
a8hq	52	154.071	0.0362	1.371	0
a8hw	47	150.246	0.043	0.0907	0
a8ie	50	161.868	1.2657	0.0419	12
a8iq	47	145.574	0	0	8
a8jq	47	115.325	0.2185	1.1881	-14.88
a8jw	51	127.375	0	0	2.2
a8kq	48	138.061	1.4007	0.2467	-2
a8kw	53	148.131	0.1753	0.0959	12
a8lq	51	152.12	0.1216	0.0414	0.11
a8lw	59	168.471	1.2735	0.1605	0.2
a8me	49	138.322	0	0	12
a8mw	52	108.236	0.2485	0.0983	7.13
a8ne	54	145.327	1.3333	1.2205	4.1
a8oe	54	162.713	0	0	6.2
a8oq	52	144.453	1.1205	0.1033	0
a8or	57	170.853	0.0625	0.2122	0.11
a8ow	54	159.934	0	0.5246	2.2
a8pe	49	139.581	0	0	-4
a8pq	54	160.308	1.187	0	2.2
a8pr	50	138.621	0.095	0.0564	6.3
a8pw	46	158.783	1.3303	0.4878	2.2
a8qe	49	130.565	0.1217	0.2819	0
a8qr	52	145.473	0	0.1696	6
a8qt	54	148.602	1.1616	0	4.2
a8qw	52	148.565	0	0	12.3
a8re	56	170.422	0	0.1535	2.1
a8rr	49	135.374	0	1.187	0
a8rt	48	129.348	0.0524	0	6.3
a8sr	48	135.549	0	0.2524	-4
a8te	57	173.925	0	0	-2
a8tt	63	194.729	0.5143	1.8618	-2
a8ue	57	180.123	0.2906	1.4354	-2.7
a8ut	49	134.985	0.5242	0	14.7
a8ve	51	155.379	0.0423	0.0832	12
a8we	59	172.584	0.0044	0.0661	2.31
a8wr	53	131.154	0.3226	0	24.3
a8wt	49	145.607	0.247	0.0961	2
a8ww	51	186.609	1.2742	1.4169	1.9
a8xw	57	169.56	0	0.0537	1
a8ye	50	167.595	1.1231	0.1003	4.2
a8yt	53	149.56	0.0558	0.5785	4
a8zq	47	127.101	0	0.046	3
a8zw	50	164.92	0.1132	0.1692	0.8
a90w	48	117.36	0.2583	0	6.3
a91q	46	150.868	0	0.1731	2
a91w	49	160.076	2.3169	1.6733	-4.4
a92q	56	147.272	1.6398	0.5183	3.1
a93q	49	171.22	0	0.1558	0
a93r	51	177.192	0	0.0394	0
a94q	58	147.709	0.2516	0.0422	3
a94r	44	126.453	0.012	0.1694	0.3
a94w	52	177.539	1.4044	0.2621	3
a95q	54	157.044	0.4009	0.1175	5
a95r	52	139.583	0.0927	0	6
a95w	51	164.455	2.5086	1.229	-4
a96q	51	132.361	0	0.0466	-3
a96r	49	164.484	0.2032	1.1125	-6.27
a96w	54	149.247	1.1271	0.0912	14.7
a97q	65	187.368	0.1678	0	5.1
a97r	46	144.975	0.2738	0.5629	4
a97w	54	167.718	0.0751	1.4339	0
a98q	49	170.141	1.3062	0.1821	3.2
a98r	54	154.633	0	0.0386	2
a98w	61	173.058	0.0702	0.1639	0
a99q	52	146.371	0.124	0	15.5
a99r	55	178.168	0.0862	0.0513	3.1
a99w	52	169.062	1.2016	0	0
a9ae	54	176.605	0	0.294	0
a9ar	47	146.387	0	0	8
a9aw	57	174.612	0	0.1496	2
a9be	52	152.198	0	0.0801	12
a9cw	59	179.352	0.1118	0.1388	10.5
a9dr	49	140.846	0.0579	0.4457	0.11
a9dt	52	169.547	0	1.1809	-3.19
a9ee	51	163.544	0	0	3.41
a9er	57	186.328	2.5115	0	8
a9et	53	147.975	1.4079	0	3.72
a9fe	49	170.047	0.0377	0.262	-4
a9fq	50	129.882	0	1.2963	3
a9fr	49	132.774	0.0379	0.1646	-10.2
a9ft	54	143.869	0.1381	1.1202	9.9
a9ge	51	123.693	0	0.3191	-6
a9gq	44	141.204	0.3236	0.1417	8
a9gr	56	165.245	0.0199	1.2522	4.1
a9gt	50	144.052	0.0787	1.1292	4
a9he	47	140.533	0.0512	0.1721	4
a9hq	44	109.441	0	0	4.2
a9hw	48	127.101	0.0472	0.2923	3
a9ie	60	180.683	0.247	0.0593	4.41
a9iq	54	158.419	0.3597	0.0726	-8
a9jq	50	152.609	0.1546	0	12
a9jw	45	122.693	0	0.5707	4
a9kq	46	130.207	0.0458	0.1121	6
a9kw	60	181.486	0.0445	0	2.1
a9lq	47	160.655	1.2861	0.4374	0.9
a9lw	55	172.412	1.1619	0.0771	4.2
a9me	56	145.847	0	0	6
a9mw	50	139.658	0.2236	0.5608	0.32
a9ne	56	191.506	1.3208	1.3595	-5.7
a9oe	51	130.383	0	0.0763	8
a9oq	48	168.002	0	0.3606	0
a9or	48	142.909	0.1897	0.323	1
a9ow	51	132.029	0	0.5242	0.1
a9pe	52	138.081	1.3748	0	16.4
a9pq	48	126.455	0.0372	0	20
a9pr	49	140.061	0.141	0.045	3.3
a9pw	46	138.933	0.0438	0.1939	6.2
a9qe	54	165.259	0.024	1.4054	1.2
a9qr	53	145.239	0	0	8
a9qt	48	134.37	0.0064	0	-1.2
a9qw	51	125.398	0.2812	0.2888	2.2
a9re	54	154.052	1.4471	3.5148	-5.8
a9rr	52	143.584	0	0	6.6
a9rt	58	177.434	0.1386	0.178	0.2
a9sr	44	109.275	0.0459	0	24.4
a9te	49	142.351	0	0.0715	3
a9tt	56	184.171	0.285	0.1407	16.4
a9ue	57	169.467	1.1251	0.4859	0
a9ut	49	161.836	0.0415	0.0704	18.6
a9ve	51	143.426	0.0142	0.2846	2.31
a9we	47	118.803	0	0.0924	4
a9wr	48	172.424	0.1112	1.2697	-2.1
a9wt	53	154.567	0.1778	0	-2.1
a9ww	53	140.218	0	0.0779	1.1
a9xw	63	186.996	0	0.1993	3.3
a9ye	48	139.708	0.1625	0.1088	0
a9yt	56	152.345	1.1723	0	12.8
a9zq	58	184.071	0.1674	0.1434	0.1
a9zw	56	172.796	1.3177	0.249	-6.2
aa0w	48	132.093	0.2957	0.0598	9.3
aa1w	56	144.298	0	1.1008	6
aa2q	61	175.521	0.0776	0	9.3
aa2w	46	96.4249	0.0269	0.2208	6.2
aa3q	49	137.545	1.2292	0.1253	13.2
aa4q	54	161.538	2.9169	0.3405	6.3
aa4r	58	153.37	0.0006	0.2484	0.11
aa5q	50	192.292	0.0419	0.3538	-2
aa5r	54	151.223	0	0.136	0
aa5w	56	143.427	1.6109	0	30
aa6q	51	134.475	0	1.2313	2
aa6r	51	137.869	0.3217	0	9.6
aa6w	51	163.445	1.2284	0.2766	-4.3
aa7q	47	141.994	2.2287	2.3547	-3
aa7r	52	164.938	0	1.1199	0
aa7w	54	152.243	0.185	0.1611	0
aa8q	55	149.3	0	0.0928	6
aa8r	56	174.927	1.1975	0.041	2.2
aa8w	53	148.81	0.1045	0.3338	-0.09
aa9q	45	164.093	0.0104	1.1268	-1.8
aa9r	52	166.021	0	0	0
aa9w	51	130.414	0	0.0585	9
aaae	50	144.866	0.1141	0.2072	0
aaar	48	138.449	0.171	0.0427	4
aaaw	55	157.342	0	0.2303	0.1
aabe	52	155.907	0	0.1293	0
aacw	56	168.957	0.173	0.2797	6.3
aadr	58	197.995	0.3126	0	0
aadt	47	158.914	0.0138	1.4033	0
aaee	58	166.783	1.1228	0.0699	15
aaer	55	159.858	0.1365	1.1084	3.41
aaet	52	153.6	0.4077	0.1112	0.31
aaew	61	205.171	0.2113	0.0475	0.2
aafe	56	161.846	0.5891	1.5695	0
aafq	51	152.87	1.133	0	10.5
aafr	57	170.166	0.2529	1.6327	6.3
aaft	61	175.599	0.1232	0	7.92
aage	53	139.902	0.157	0.2578	10
aagq	59	153.518	0.5063	1.119	-21
aagr	55	177.03	3.9297	3.6621	0.21
aagt	50	124.309	0.053	2.1318	0
aahe	46	140.648	1.3236	0.6531	1
aahq	58	173.188	0.2103	0.0366	19.53
aahw	60	193.511	0.0407	0.2011	-1
aaie	57	187.406	2.4195	2.795	2.1
aaje	53	147.737	0	0	0.11
aajq	61	205.203	1.2415	0	6.9
aajw	55	178.632	1.5505	0.2439	-1
aakq	51	142.032	0	0	6
aakw	53	173.492	1.1351	0	1.21
aalq	54	188.794	0	0.1016	3
aalw	56	179.712	0	0.0654	4.2
aame	50	150.611	0	0.0465	9
aane	50	148.352	0	1.4281	-11.6
aaoe	58	193.91	0.1314	1.3929	-0.99
aaoq	57	180.385	3.3985	0.0746	0
aape	55	164.177	0.1638	1.2088	-1.89
aapq	52	141.047	0.1577	0.0857	9
aapr	53	154.383	0.024	0.0445	0.2
aapw	57	154.046	0.0841	0	4.2
aaqe	50	138.285	0.0411	1.3344	3
aaqr	65	202.313	1.9336	0.1968	8.4
aaqt	61	179.638	0.0244	0	0.51
aaqw	56	157.628	0.1993	0.1943	-4.2
aare	61	194.837	0	0.1178	-1
aarr	50	176.117	0.0422	0.0381	9
aart	58	150.596	0.2444	0	3.1
aase	46	109.268	0	0.2761	6
aasr	52	156.532	0.1284	0.3311	0
aasw	55	180.217	0.0052	0	-0.9
aate	54	143.135	0	0	10
aatt	49	142.176	0.3454	0	12
aaue	52	176.271	1.344	0	8.2
aaut	44	114.214	0.041	0	6.51
aavw	51	126.644	0.2516	0.1144	6
aawe	54	151.668	0.0048	0.0516	3.41
aawr	48	125.765	1.5768	0	17.22
aawt	52	144.597	0	0.0737	1
aaww	40	131.202	0	0.097	6
aaxw	51	127.674	0.0438	0.0398	8.2
aaye	52	174.207	0	0.0548	6
aayt	50	155.53	1.2819	0.074	5.2
aazq	56	173.357	1.1467	0.1277	9
aazw	52	152.266	0.1762	0.0831	6
ab0w	50	169.431	0.1315	1.4021	0.32
ab1w	54	172.174	0.353	0.0944	0.2
ab2q	49	155.342	1.8961	1.3791	1.04
ab2w	55	178.216	0.3935	0.4232	-2.17
ab3q	52	174.403	0.0117	1.7873	-0.1
ab3r	55	160.694	0.1969	1.116	-8.99
ab4q	55	140.267	0.1516	0.1371	8.4
ab4r	51	180.843	1.6299	1.2658	0.41
ab5q	54	228.769	1.1216	0	3.3
ab5r	51	135.933	1.1714	1.1705	0.2
ab5w	53	168.579	1.5133	0.115	-0.9
ab6q	49	161.72	1.3151	2.1383	3.9
ab6r	47	108.139	0.0957	0.1437	-11.78
ab6w	55	150.17	0.0572	0.2094	-1.17
ab7q	49	153.926	1.1177	0.5543	0
ab7r	46	131.701	0.0804	0	12.4
ab7w	60	172.07	1.1252	0	4.2
ab8q	53	170.596	1.1201	0.9763	-6
ab8r	46	154.823	0.2958	0.0513	12
ab8w	60	159.683	0	0.0432	2.1
ab9q	49	162.656	1.1548	0.2099	-14.2
ab9r	50	123.625	0.182	0	8.4
ab9w	59	187.861	0.0467	0.2221	-4.2
abae	48	177.44	0.0132	0.4966	0.11
abar	51	175.857	0.1743	1.5932	2
abaw	46	135.935	0.024	0.1138	8.61
abbe	55	136.11	0.4446	0.0849	6
abcw	51	147.612	0	0.0419	2
abdr	59	176.878	1.6611	0	18
abdt	46	131.65	0.0737	0.1709	3
abee	52	149.912	0.1987	1.3139	4
aber	48	175.828	0.1834	0.1746	1.1
abet	50	135.453	0	0.0739	6
abew	51	140.22	1.1771	0.0502	20
abfe	51	170.082	1.3515	0.169	-2.1
abfq	55	162.906	0.0626	0	4.6
abfr	55	161.763	0	0.1123	0
abft	51	127.645	0.0431	0.2333	-8.2
abge	48	156.911	0.0659	1.2144	-2.09
abgq	53	172.648	0.1946	0	3.63
abgr	50	158.654	0	1.389	3
abgt	56	159.126	1.1246	0	7
abhe	53	161.99	1.154	0.1044	9.3
abhq	51	187.896	0.1628	0.1166	0
abhw	54	143.531	0.1375	0.1446	0
abie	62	203.156	0.2089	0.1412	10.5
abiq	58	161.643	1.7434	0.0434	25
abje	55	163.065	0.1176	0.0534	3.41
abjq	54	172.643	0.159	0.1454	2.2
abjw	55	185.306	0	1.2454	-1
abkq	57	155.406	1.3103	0.2378	0
abkw	57	169.425	0.2019	0.1091	2.1
ablq	50	140.322	0.1117	0	0.21
ablw	62	191.324	1.2197	0.1538	6
abme	50	146.959	0.1323	0.3179	-1.1
abne	55	148.081	0	0	25
aboe	58	164.71	0	0.047	3
aboq	58	165.387	0.1775	0.1633	0.62
abpe	62	199.366	0.0359	0.6038	-2
abpq	47	127.162	0.1139	0.112	15
abpr	51	137.897	0	0.1423	-2
abpw	56	156.537	1.34	0.0918	1.32
abqe	50	150.697	0.0136	1.25	0.1
abqr	48	146.792	1.3618	0.1819	-3
abqt	58	143.746	1.2293	1.3294	4.2
abqw	61	178.052	0.31	1.4654	0.3
abre	53	147.698	0	0.3046	4
abrr	64	190.786	0.1361	0.3898	0.1
abrt	47	144.186	0.4908	0	8.4
absr	62	181.099	0.1334	0	8
absw	48	130.27	0.073	0.2685	6.93
abte	56	158.979	0.0884	0.081	6.3
abtt	56	164.793	0.242	0.0595	0
abue	47	139.838	0.1645	0.2557	-4
abut	48	170.318	0	0.0759	0
abwe	61	170.394	1.1133	0.0474	3.1
abwr	52	144.367	0.0635	1.1156	0.2
abwt	56	153.649	0.1459	1.7055	8.4
abww	52	164.741	1.133	0.1236	4.2
abxw	58	189.286	0.0015	0.1607	5.32
abye	50	138.92	1.2043	0.2467	6
abyt	52	160.257	0	0	0
abzq	43	129.588	0.0387	0	3
abzw	54	142.152	1.3278	2.4739	8.4
ac0w	53	151.764	0.0092	0	3.41
ac1w	48	131.238	0.0543	1.2101	1.1
ac2q	51	160.651	0	0.2128	2
ac2w	43	142.437	0	0	16
ac3q	54	176.346	1.3953	0	7.32
ac3r	52	135.47	0.0527	0	0
ac4q	59	153.319	0.1048	0	12.4
ac4r	49	151.228	1.3534	0.2932	0
ac5q	53	134.035	1.1333	0.1563	8.8
ac5r	44	137.155	0	0	0
ac5w	45	128.867	0.1126	0.3667	0.11
ac6q	54	145.517	0.3952	0	9
ac6r	53	165.052	0.0462	0.2021	15
ac6w	52	126.239	0.3005	1.4219	0.2
ac7q	52	160.788	0.128	0.0857	-2.56
ac7r	53	155.446	1.8616	2.7287	0.21
ac7w	50	155.655	0.1317	0.1144	-21.3
ac8q	50	160.413	0.3527	0.1672	3.41
ac8r	46	125.296	1.3386	0.1038	0
ac8w	55	143.594	0.0515	1.3938	0.5
ac9q	42	136.24	0	0.2289	3
ac9r	59	181.046	0.2168	1.5066	1.1
ac9w	54	147.787	0	0.1864	2
acae	45	131.513	0.2185	3.0378	3
acar	48	152.393	1.4911	1.2266	0
acaw	50	133.279	0.0199	0.055	3.6
acbe	43	130.432	0	0.1285	-6.2
accw	52	138.689	0	0.0433	2.1
acdr	48	126.864	0	0.2352	9
acdt	52	164.649	1.1644	0	9
acee	52	164.691	0	0.1105	2
acer	56	171.88	1.4792	1.4225	2.31
acet	52	141.734	0	0	8.2
acew	52	135.268	0.0377	0	2.1
acfe	53	151.95	1.4752	0.5467	4.41
acfq	49	158.597	0.0044	1.401	-2.7
acfr	55	146.039	0.0037	1.1091	-1.1
acft	46	131.365	0	0.1083	0.21
acge	54	156.098	0.1189	0	25
acgq	50	155.673	0	0.2288	-2
acgr	51	145.297	0	0.0778	0
acgt	52	141.323	0	0	3
ache	49	156.754	0.0552	0.0617	8
achq	53	151.001	0	0	2.2
achw	49	119.151	0	0.2924	-3
acie	55	167.566	3.5871	2.5294	0
aciq	54	157.957	0.0528	0.2173	-2
acje	50	147.422	0.2828	0	3
acjq	48	128.596	0	0.1162	3
acjw	58	165.002	0.0132	0	3.2
ackq	45	124.231	1.1275	0	8.4
ackw	43	151.985	0.0045	0.0424	2.1
aclq	50	130.695	0	0	6
aclw	49	129.577	0.4784	0.1055	0
acme	49	137.279	1.8887	0.0458	12
acne	54	154.926	0.0274	0.3744	2.1
acoe	55	185.868	0.179	0.0907	16.4
acoq	46	117.439	0	0	10.5
acpe	50	127.554	0	0.3136	-1.8
acpq	53	154.508	0.0039	0	3.3
acpr	46	111.813	0	0.0998	-8.2
acpw	52	138.037	0.2412	0	3
acqe	55	182.632	0.0746	0.1835	-4
acqr	56	162.94	0.2114	0.2014	-2.7
acqt	54	182.718	0	0.0719	9
acqw	42	146.958	0	0	12.4
acre	53	150.284	1.3003	0.1682	-4
acrr	54	204.628	0.2149	1.5921	-5.39
acrt	55	156.316	0.1358	1.124	2.42
acsr	51	147.852	1.4488	1.5215	0
acsw	46	143.555	0.008	0	0.41
acte	62	178.554	0	0.1129	3
actt	55	166.163	1.1248	0	6.2
acue	49	130.534	0.0391	0.2028	9.3
acut	65	172.278	0	0.236	0
acwe	46	141.339	0.0385	0	12.81
acwr	50	137.819	0.024	0	8.8
acwt	49	146.815	0.0243	0.1136	4.62
acww	50	165.018	0.045	1.3398	0
acxw	51	166.844	0.1591	0	4.41
acye	60	186.431	0.04	0.0564	1.1
acyt	55	168.454	0	0	-1.1
aczq	53	170.59	0	0.2827	0.11
aczw	58	169.896	0	0.0367	3
ad0w	51	156.311	0.0587	1.3716	-4
ad1w	51	181.49	1.29	0.2882	3
ad2q	48	129.59	0	0.0441	9
ad2w	49	147.536	0	0	0
ad3q	49	156.487	1.1897	1.1901	6.3
ad3r	46	142.121	0	0.0395	2
ad4q	55	178.759	0.0247	0.0471	0.31
ad4r	53	143.29	0.0752	0	2.1
ad5q	55	169.988	0.3329	0	5.1
ad5r	51	161.282	0.154	0.0416	12
ad5w	51	130.956	1.1717	0	12.4
ad6q	53	144.424	0	1.3709	2
ad6r	56	155.209	0	0.0574	-4
ad6w	57	177.189	0.7213	2.4488	0.4
ad7q	58	169.073	0.4614	2.3989	0
ad7r	50	134.766	0	0.2641	9
ad7w	52	144.299	0.0498	0.1784	-3.69
ad8q	56	157.154	0.0482	0.2389	6
ad8r	52	142.772	0	0	3
ad8w	46	119.884	0	0.0369	-6
ad9q	55	187.995	0	3.058	-1
ad9r	53	162.395	1.3534	0.1193	-2
ad9w	54	137.571	0.0793	1.2312	6
adae	56	158.089	1.1976	0.0784	8.61
adar	49	159.123	0.0736	0.2538	0.3
adaw	56	173.808	0	0.3604	-3
adbe	49	150.656	0	0.0587	4.2
adcw	56	146.054	0.0213	0	0
addr	52	151.337	0	0.0482	4
addt	49	130.48	1.2235	0.1706	9.3
adee	49	153.529	0.124	0	2.31
ader	46	123.781	0.0131	1.1693	0.4
adet	52	161.462	0.04	1.9826	0
adew	53	159.408	0.3412	0.3387	4.2
adfe	46	144.46	0.4389	0.1723	0
adfq	55	167.099	0.0055	0	0.21
adfr	49	137.528	0.0364	1.6101	0
adft	52	144.758	0	0.2045	-4
adge	55	187.779	0.0389	0.1927	-6
adgq	52	135.416	0.4973	0.2689	6.2
adgr	49	136.079	0.3005	1.4735	0
adgt	60	209.545	0.1355	2.001	-0.4
adhe	48	136.046	0.0045	0.1521	0.21
adhq	53	153.661	0.023	0.4747	-2.4
adhw	48	128.066	1.1088	0.181	-6.3
adie	62	174.903	0	0.1131	4
adiq	51	164.259	2.2757	0.2807	-0.2
adje	53	201.027	0.0037	0.1877	2.31
adjq	52	162.583	0.3192	0.2394	10.2
adjw	45	124.735	0.0049	0.1842	3.1
adkq	50	150.004	1.403	0.3532	-3.1
adkw	55	192.491	0	0	0
adlq	53	131.409	0.1301	0.0504	12
adlw	59	162.17	0.0358	0	12.3
adme	56	157.457	1.2978	1.4687	0.4
adne	54	150.822	0	0	3
adoe	57	156.417	1.1256	0	12.4
adoq	52	161.768	0.3301	0.2024	4.4
adpe	53	146.147	0.1232	0	1.1
adpq	50	132.672	0.1012	0.106	8
adpr	58	160.816	0.0725	0.1773	2
adpw	57	198.121	0	1.1177	-8.7
adqe	52	166.621	0	0	12
adqr	54	164.256	0.314	0.0424	3
adqt	49	138.114	0	0.1212	2.1
adqw	49	162.769	0	0.0802	0
adre	52	143.746	1.1133	0	15
adrr	48	136.815	0.0606	0.2833	-2.7
adrt	49	138.429	0.2437	0.1458	3.3
adse	53	154.561	0	0.0707	9
adsr	50	135.925	0.0037	0.0937	-4.5
adsw	48	127.593	0.3231	0.0636	8
adte	43	132.944	0.2541	0.3141	3
adtt	49	150.625	1.1252	0	6.2
adue	50	126.145	1.1871	0.0998	15.3
adut	64	178.158	0.2422	0.0433	0.21
advw	63	216.265	1.1223	0.5252	-2.79
adwe	55	174.21	0	0.0456	0.2
adwr	51	152.992	0.0829	1.2067	-4
adwt	48	157.953	0.2286	0.6243	0
adww	52	160.67	0.1081	0.108	4
adxw	59	181.987	1.1694	0	12.6
adye	59	141.642	0	0.4211	0
adyt	48	126.02	2.606	0.2604	0
adzq	55	130.173	0.0105	0	3.3
adzw	61	177.25	0.2733	0.3622	-20.58
ae0w	50	152.197	1.1634	0.0784	3.72
ae1w	63	187.437	1.1071	0	9.6
ae2q	57	170.233	0	0	4
ae2w	50	165.657	2.3732	1.1684	-2.1
ae3q	53	153.639	0	0.1171	2
ae4q	53	164.981	0.0173	0.0598	0.3
ae4r	54	179.185	0.037	0.1912	0
ae5q	46	136.029	0	0.1959	6.3
ae5r	61	195.363	0	0.2725	0.6
ae5w	54	159.338	0	0	3.3
ae6q	54	182.019	0.3505	1.899	-6.09
ae6r	48	143.934	0	0.0538	0
ae6w	67	187.985	1.2411	3.0719	0.2
ae7q	54	146.795	0	0.0969	0
ae7r	47	145.895	0.0159	0.2323	12.4
ae7w	51	148.227	0.3389	0	3.1
ae8q	55	142.517	0.3871	0.3986	6.2
ae8r	48	150.829	1.1301	1.3565	-10.2
ae8w	53	137.169	0	0	3.3
ae9q	51	143.812	0.0899	0	8
ae9r	45	110.557	0.1299	0.0387	-0.7
ae9w	56	172.202	0.0394	0	5.5
aeae	52	150.72	0.1086	0.0357	12
aear	43	131.643	0.106	1.1211	0
aeaw	55	161.252	0	0	25.5
aebe	52	144.589	0	0	4.51
aecw	48	123.031	0.0598	0.0802	6.2
aedr	56	165.539	0.0805	0.0561	3.3
aeee	54	143.19	0.1278	0.1896	4
aeer	56	156.083	0.4556	0.0446	4.62
aeet	46	166.691	0.0248	0.0416	4.4
aeew	48	126.565	0.2855	0.1666	-10
aefr	61	165.617	1.3242	0.2363	10.2
aeft	45	144.211	0.1127	0.2967	-2.4
aege	54	169.363	0	1.5809	-2
aegq	55	163.673	0	0.2445	0
aegr	51	157.596	1.3217	1.3078	-11.6
aegt	46	134.72	0.1387	0.0505	18.3
aehe	55	165.846	0	0.0558	0
aehq	55	149.222	0	0.2432	0.11
aehr	48	165.409	1.2327	0.1168	2.1
aehw	55	178.192	1.1248	0.1297	9
aeie	56	159.983	0.2727	0.1266	10
aeit	54	154.265	0.0055	0.0763	-1.1
aeje	54	189.69	0.1663	2.3689	0
aejq	43	130.512	0.0716	0.0619	6.2
aejw	61	169.022	1.1371	0.2325	0
aekq	52	127.386	1.2683	2.4809	10
aekw	59	223.873	1.1195	0	6.3
aelq	59	154.883	0.0633	0	3.3
aelw	50	129.968	0	0.1846	0
aeme	54	188.518	0.116	2.6816	-1
aene	51	169.739	1.5837	0	8.4
aeoe	50	144.881	0.1131	1.5367	0
aeoq	52	135.558	0.112	0	-1.4
aepe	55	159.348	0	0	10.4
aepq	51	157.028	0	1.4527	-5.8
aepr	57	146.222	2.5249	0.1667	-4
aepw	48	147.739	0	0.2486	0.21
aeqe	58	143.379	0.0797	0	9
aeqt	53	171.522	0	0.1239	-2
aeqw	52	166.633	0.1181	0	12.3
aere	57	163.791	1.5572	2.7584	2.2
aerr	56	167.067	0	0	2
aert	52	142.005	0.6308	0	10
aese	54	140.153	0.1728	0	9
aesr	51	160.837	0.4813	0.1082	-6
aesw	55	164.607	0	1.2425	-2
aete	49	166.659	0.4131	1.7345	0.42
aetr	53	160.776	0.0052	0.056	0.42
aett	53	172.542	1.1282	1.1174	-2.1
aeue	54	163.297	1.183	0.1044	-4
aeut	52	141.974	1.542	0.3419	3.84
aevw	59	180.63	0	0.3256	0
aewe	54	156.201	1.2378	0	12.3
aewr	53	166.23	0.0513	0	10.2
aewt	44	142.184	0	0.0399	-3
aeww	55	157.424	0.2094	0.199	-14.2
aexq	54	172.228	0	0	4
aexw	47	115.388	0.0065	0	25.5
aeye	60	172.16	0.0384	0.2409	0
aeyt	51	163.591	1.1232	0.3199	2.4
aezq	52	156.652	0.0081	0	9.3
aezw	55	160.44	0	1.5384	-0.9
af0w	52	150.112	0.531	0	14.2
af1w	53	167.721	0.1198	1.288	-1.87
af2q	57	174.149	1.274	0.2597	-1
af2w	49	157.773	1.2613	0.4528	-5.7
af3q	53	165.824	0.6378	1.7909	-6
af3r	50	131.838	0.1119	0	12.3
af4q	54	151.853	0.3708	0.2692	6
af4r	49	129.406	0	0.2778	-2
af5q	54	182.959	1.1234	0	2.2
af5r	49	124.445	0.2676	0.1718	3.1
af5w	53	172.63	1.2419	0.0745	-5
af6q	51	156.92	1.1564	0.482	2
af6r	53	174.276	0.1002	1.3131	0
af6w	47	131.73	0	0	3
af7q	58	173.555	0.2427	0.1452	6
af7r	56	163.946	1.1237	0.0793	9.3
af7w	44	161.667	1.1527	0.0689	2.52
af8q	53	166.773	0.0541	0	15
af8r	53	166.587	1.122	0.1927	-0.2
af8w	52	140.643	0.2611	0.1454	4
af9q	46	129.222	0.0262	0	6.2
af9r	52	148.348	0	0.2812	-4.1
af9w	56	170.153	0.0559	0	6
afae	49	154.439	0.0816	1.448	-9
afar	52	170.71	0.0079	0.3058	0.42
afaw	53	143.079	0.1504	1.3019	0.21
afbe	56	187.007	0.5628	0.0439	-2.4
afcw	67	187.723	0.0572	0.0513	2.1
afdr	57	188.323	1.2327	0.184	-4.18
afdt	53	156.888	0	0.0731	6.3
afee	45	144.875	0	0.1916	0
afer	52	160.252	0	1.4624	-6
afet	61	169.813	2.925	2.5905	12.4
afew	49	138.954	0	0	0
affe	62	208.712	2.3235	0	9
affq	56	200.202	1.1395	0.5119	0.2
affr	56	180.021	2.5337	0.2788	-3
afft	55	173.989	0.0587	0.2426	0
afge	53	160.36	1.1283	1.1242	-3.1
afgq	51	138.927	0.1142	0.037	2.31
afgr	49	137.684	1.3947	1.7152	1.8
afgt	51	136.12	0.2122	0.0714	15
afhe	53	139.304	0.0157	0.1118	2.4
afhq	51	163.429	0	0	6.2
afhw	53	190.356	1.6388	1.334	-1.1
afie	58	172.363	2.3635	0	12.3
afiq	55	158.433	0	1.4975	-2.1
afje	53	146.703	0.0047	0	3.1
afjq	53	140.932	0.2229	0.0985	9.3
afjw	55	158.714	0	0	5.5
afkq	53	177.87	1.1398	0	4.4
afkw	54	160.362	1.2033	0	6.2
aflq	53	171.119	1.1331	0.3331	2.53
aflw	50	162.556	1.3148	0.4961	0
afme	51	158.337	0	0.0881	2.2
afne	45	129.894	0	0.2608	0
afoe	51	148.191	0.2556	1.1338	3
afoq	58	183.645	0	0.0952	1.1
afpe	52	139.408	0	0.3491	4
afpq	48	123.285	0.0148	0.2591	4.4
afpr	44	109.604	0	0.4369	6.3
afpw	52	171.883	1.3069	1.3866	-4.1
afqe	53	151.123	0	1.154	-2.7
afqr	49	139.302	0	0	3
afqt	54	122.152	0.1908	0.2357	3.2
afqw	47	130.581	0	0.0807	0
afre	60	147.402	2.9912	2.5064	10.71
afrr	52	140.154	0.1478	0.3239	2.4
afrt	44	131.908	0	0.3508	0
afse	52	170.451	2.4079	0.1515	16
afsr	50	143.032	2.4201	0.191	2.42
afsw	54	181.516	0	0.164	-4.2
afte	50	149.018	1.3053	0.4502	-1.1
aftt	57	173.466	1.3029	0.5217	0
afue	59	150.212	0	0.0421	10
afut	60	213.067	0.2804	0.1085	3.52
afvw	48	155.934	0	0	8.4
afwe	58	189.642	0.0413	0.1385	-0.99
afwr	51	160.752	0.1744	2.4827	-3.6
afwt	57	157.979	1.2435	1.1095	8.4
afww	47	136.381	0	0	4
afxw	51	166.316	1.1294	2.3023	-2.4
afye	53	139.812	0.0207	0.0834	15.3
afyt	59	204.9	0	0.0568	3.41
afzq	49	172.789	0	0	2.2
afzw	54	150.375	0	0	12.3
ag0w	59	176.847	1.2657	0.0495	2.31
ag1w	48	143.584	0	1.4791	2.9
ag2q	47	133.931	0.0889	0.4086	-1.89
ag2w	44	128.924	0	0.0511	3.41
ag3q	56	166.323	0	1.5185	-6
ag3r	44	120.793	0.2575	0.158	8.4
ag4q	52	152.622	0.1274	0.0582	-5.58
ag4r	49	136.885	0	0	-1.6
ag5q	47	137.157	0	0	8
ag5r	46	133.597	0.1295	0.5105	3
ag5w	41	145.398	2.2968	1.1641	-5.89
ag6q	54	153.908	0	0.1343	-15.6
ag6r	56	158.451	0.2704	0	10
ag6w	53	156.439	0.0509	0	2.2
ag7q	54	152.142	1.1899	2.0646	-9.3
ag7r	47	150.762	0.1785	0.6176	2
ag7w	54	179.196	0.0771	0.0413	6.2
ag8q	53	167.505	0.2581	0.1069	1.21
ag8r	49	136.989	0.0189	0.1315	2.2
ag8w	50	196.82	0.1159	1.2819	2.1
ag9q	47	123.77	0.1264	0.2193	0
ag9r	57	146.362	0	0.0926	3
ag9w	47	135.085	0	0.1271	-3
agae	47	117.62	0	0.0412	-4
agar	56	174.833	0.1032	0	0
agaw	57	171.245	0.0433	0.3751	0
agbe	57	156.673	0	1.132	-1.1
agcw	61	197.675	0.0037	0.3367	-0.9
agdr	48	142.502	0	0	15
agdt	45	134.788	0.216	0.0815	0
agee	53	156.091	1.1951	0	18.6
ager	50	176.652	1.1239	0	6.3
aget	46	145.467	0.0492	0.1483	6
agew	48	171.415	0.5416	0.3034	-2.88
agfe	54	164.936	0.1152	1.3621	1
agfq	51	183.706	0.0261	1.2247	-4.8
agfr	55	158.484	0	1.1204	-4
agft	48	133.656	0	0.0428	0.11
agge	50	143.424	0.0736	0.138	0
aggq	52	166.317	0	0.0707	3
aggr	50	165.238	0.1183	0.2146	-0.4
aggt	49	147.944	0	0.0526	-1.8
aghe	52	148.385	0.1128	0.247	9.3
aghq	51	163.334	0	0.3833	-1.1
aghw	50	149.871	0.0363	0.0673	8
agie	53	156.484	0.1629	0.2276	2.2
agiq	43	137.898	0	0.333	-3
agje	52	133.939	0.2573	0.059	8
agjq	53	146.032	0.0545	0	6.1
agjw	49	150.29	0	0.1561	-4
agkq	52	143.213	0.1834	0.1246	10.2
agkw	68	212.115	0.0124	0	-3.78
aglq	46	134.983	1.2556	0.0481	12
aglw	57	135.651	0.4361	0.3099	0.72
agme	53	165.645	1.1798	0	10.71
agne	51	139.397	0.14	0.3637	-3
agoe	52	150.703	0.1604	0.0884	3
agoq	55	140.121	0.2521	0.1262	0.11
agpe	47	121.17	0	1.1168	0
agpq	57	165.841	0.1199	0.099	8.6
agpr	46	118.433	0.085	0.0485	0
agpw	55	157.297	0.1793	1.2446	-5.8
agqe	55	182.209	1.1228	0.0408	6.6
agqr	54	159.149	1.3405	0.2598	0
agqt	45	128.546	0	0.0923	-4
agqw	48	127.173	0	1.396	-1.8
agre	57	159.133	0	0	-1
agrr	47	152.169	0	1.1602	-2.7
agrt	48	121.301	0.3605	0	12.2
agsr	45	120.898	0.163	0.1852	-2.2
agsw	55	179.16	0.0117	0.1465	0.11
agte	44	137.289	0	2.1021	-12
agtt	55	155.597	0	0	-1.1
ague	48	137.29	0.0642	0.0959	18.3
agut	59	163.782	0.0789	0.3991	0.31
agvw	55	157.66	0	0.3209	2
agwe	60	197.719	0	0	5.5
agwr	47	119.792	0	0	15
agwt	55	141.436	0.203	0.1686	4.41
agww	50	152.827	1.275	0.1408	-3
agxw	46	130.259	0.1792	0	8.2
agye	55	193.409	0.1051	0.2369	18
agyt	50	167.557	0.0392	0.5455	0
agzq	51	133.67	0	0.2575	3
agzw	53	148.003	0.0243	0.1121	0.3
ah0w	58	183.803	0	0.0832	0
ah1w	50	166.125	1.2968	0.2001	-2
ah2q	60	172.459	0.0403	0.0835	3.3
ah2w	52	184.638	0.3192	0.5005	0
ah3q	49	128.806	0.0539	0	2.1
ah3r	49	168.195	1.7793	0	12.4
ah4q	50	143.427	1.2021	1.1245	0
ah4r	53	173.458	0.3279	0.2507	0
ah5q	56	170.274	0	0.1138	2
ah5r	47	155.895	0	0.1278	10.2
ah5w	58	157.237	0.2664	0	25
ah6q	51	163.349	0.0967	0.3336	8.2
ah6r	44	144.583	0.0898	1.3383	-3
ah6w	52	149.144	0.0179	0.4013	-0.9
ah7q	49	128.752	1.4584	0	17.22
ah7r	61	169.505	0.0099	0	15.81
ah7w	65	172.873	0.2893	0.0869	9.3
ah8q	54	145.309	1.1235	0	0
ah8r	69	186.434	0.2383	0.2392	6.71
ah8w	57	151.01	0.2765	0	5.61
ah9q	47	156.176	1.3638	0.0728	4.51
ah9r	58	164.648	1.2262	2.4469	3.41
ah9w	50	146.833	1.3721	1.4049	-2
ahae	64	201.902	0.1778	0.046	3.3
ahar	49	172.592	0.1368	0.2346	0.62
ahaw	53	144.427	1.1006	1.4177	4
ahbe	46	147.951	0.6088	0.0708	6
ahcw	50	125.452	1.4617	2.5466	-10
ahdr	56	147.731	0.2567	0.2985	11
ahdt	64	172.523	0.0763	0.0393	15
ahee	56	165.304	1.1166	0.0482	10.5
aher	56	150.115	0.4638	0.2086	3.2
ahet	54	177.151	0.0401	0	-2.1
ahew	55	172.901	2.378	0	0
ahfe	57	146.223	0.1375	0	3
ahfq	51	161.775	0.0768	0.1623	0
ahfr	47	135.887	0	0	15
ahft	51	153.613	0	1.4319	-0.77
ahge	54	143.631	0	1.224	3
ahgq	45	135.858	0.0733	0.112	2
ahgr	59	185.461	0	0.1367	-1.6
ahgt	59	186.421	0.0012	0	3.72
ahhe	48	152.51	0.3891	0	20.8
ahhq	48	136.838	0.0888	0	4
ahhw	59	181.015	1.1219	0.2951	0
ahie	55	179.09	0.3252	1.6729	0
ahiq	47	132.054	0	1.1713	-2
ahje	46	133.241	0.0222	0	0.4
ahjq	57	185.343	0.3871	1.656	-6.3
ahjw	58	184.512	2.34	0.0566	3
ahkq	51	132.204	0.2428	0	12
ahkw	47	154.083	1.1312	0	3.41
ahlq	53	172.494	0.7128	0	4
ahlw	48	145.117	1.2069	1.1691	4.2
ahme	55	159.618	0.0817	0.1221	2
ahne	66	177.869	4.0902	1.2994	10.71
ahoe	52	143.618	0	0	2.2
ahoq	52	139.852	0.1985	0.207	0
ahpe	56	161.11	0	0.1223	15
ahpq	60	150.443	0	0.1261	0
ahpr	59	196.972	1.4635	0.2728	0.42
ahpw	52	163.363	0.0425	0.1552	0
ahqe	50	142.926	0.2171	0.1778	0.4
ahqr	60	187.412	0.1078	1.4496	-0.09
ahqt	47	128.778	0.1676	0	10.2
ahqw	53	151.652	0.0332	2.2416	2.32
ahre	58	153.768	1.3977	0.038	10
ahrr	58	146.318	1.0271	0.0801	12.6
ahrt	51	179.389	0.0767	0.8308	1
ahsr	46	144.976	0.0823	0.2728	6.2
ahsw	53	155.649	0	0	-0.1
ahte	51	182.197	0.0183	0	2.31
ahtt	46	155.772	0.0143	0	15.6
ahue	55	145.894	0.1038	0.0728	10
ahut	54	157.614	0.0788	0	0.2
ahvw	63	180.937	0	0	1
ahwe	45	106.971	0	0	12.71
ahwr	58	206.714	1.8301	1.4441	0
ahwt	51	141.339	0	0	10
ahww	43	136.691	0.0757	0.2243	6
ahxw	47	142.462	0.08	0	6
ahye	52	149.924	1.3736	0.1596	0.3
ahyt	51	149.325	0.0417	0.0682	-6.2
ahzq	48	134.293	0	0.1523	-4
ahzw	60	183.625	1.1492	0.3592	-1.98
ai0w	46	137.792	0.1439	0.1881	0.51
ai1w	48	150.142	0.0866	1.4306	-3.8
ai2q	55	143.878	0	0.5389	-0.2
ai2w	53	168.123	0.3438	0.1838	0.62
ai3q	54	193.786	0.0942	0	1.2
ai4q	50	139.642	0.0094	0	2.31
ai4r	51	169.942	0.0446	0	0
ai5q	49	160.767	1.4681	1.1667	3
ai5r	48	134.409	0.051	0.7394	0
ai5w	51	135.957	1.1266	0.3645	-9.8
ai6q	48	156.579	0.0178	1.4741	-0.1
ai6r	55	163.043	0.088	0	-3.6
ai6w	48	181.929	0.2572	0.5353	-3
ai7q	51	156.16	0.1711	0.2505	6.3
ai7r	53	163.246	1.2565	1.2535	9.61
ai7w	61	170.09	0.0372	0.1177	-12.3
ai8q	55	160.614	0	0.1142	0
ai8r	56	150.896	2.0367	0.7677	0.4
ai8w	56	175.843	1.1262	0	3.3
ai9q	46	139.189	2.4121	1.3924	-0.1
ai9r	50	145.267	0.2112	0	18.6
ai9w	51	164.518	0.0242	0.452	-2.2
aiae	52	149.633	0.0695	0.1375	0.3
aiar	45	109.094	0.2031	0.1466	-3.6
aiaw	56	151.662	0	0.0853	6
aibe	47	150.667	0	1.3872	-1
aicw	48	117.77	0	0.1002	0.6
aidr	51	146.085	2.4536	0	4.2
aidt	53	170.264	1.4639	0.2494	0
aiee	55	168.385	1.2375	1.232	-4.2
aier	49	129.164	1.3363	0	18.6
aiet	52	156.018	0	0.142	-2
aiew	55	140.942	0.2049	0	5.3
aife	54	132.09	0	0	8
aifq	55	176.21	0.1536	0.149	2.42
aifr	50	174.726	1.2455	0.4808	-0.4
aift	56	172.322	0.1256	1.2318	0
aige	51	169.082	1.2629	0.1853	0
aigq	58	169.549	0.3291	0.1017	5.04
aigr	54	165.364	0	2.6024	-16
aigt	48	135.942	1.1443	0.1293	0.2
aihe	52	132.976	0	0.0851	6.2
aihq	47	147.667	0	0.1045	4.2
aihw	44	130.194	0	0.3057	0
aiie	48	134.933	0.0742	0.6584	-6
aiit	53	143.93	0.0703	0.3126	0.21
aije	45	135.124	0	1.1766	-4
aijq	51	148.066	0	0.2444	0
aijw	56	174.12	0.4144	1.5344	4.4
aikq	62	195.798	2.5396	0.1088	0.41
aikw	51	146.074	0.0451	0	1.1
ailq	54	161.647	0.159	1.422	1.2
ailw	53	137.995	0.0268	0	12.3
aime	50	144.263	1.1295	0	16.4
aine	51	136.667	0.0161	0	9.6
aioe	50	160.975	0.2398	0.275	8.8
aioq	52	138.191	1.4939	3.5344	-2
aipe	54	164.519	0.3104	0.0597	4.4
aipq	58	182.814	0.132	0.0927	3.41
aipr	51	140.137	0.0727	0.2554	-4
aipw	55	158.282	0.0896	0	-5.1
aiqe	48	147.015	1.2763	0.139	-5
aiqr	51	142.733	0.0528	0	10
aiqt	63	210.617	1.4137	0.2926	2.1
aiqw	51	157.891	0.1135	0.1038	2.1
aire	49	142.94	0.0393	0.1694	0.21
airr	50	171.878	0.2264	1.4691	-3.8
airt	58	158.88	1.126	0	6.3
aise	47	136.341	0	0.1085	0
aisr	49	142.395	0	0	4.4
aisw	54	150.639	0.1655	0.4121	-4.1
aite	57	177.641	0.0832	0.2184	2.1
aitt	60	174.878	0.014	0.0563	-1.6
aiue	55	153.188	0	0.0458	9.3
aiut	55	165.155	1.9006	0.2935	0.81
aivw	55	160.085	0.1381	0.2531	1.1
aiwe	59	160.595	1.4054	0.0565	8.61
aiwr	60	177.995	0.1965	3.1354	2
aiwt	47	129.497	0.2444	0.1045	6
aiww	46	154.655	2.0872	3.5671	-15
aixw	53	152.464	0.0371	0.2751	6.6
aiye	56	139.826	0	0.0568	9.3
aiyt	52	143.243	0.0995	0.1015	3.2
aizq	49	175.253	1.1311	0	8.61
aizw	56	158.031	0.0478	1.4263	-1.98
aj0w	46	177.788	0.0441	0	0
aj1w	47	131.522	0	0.1341	4
aj2q	57	156.041	0	0.216	-5
aj2w	53	153.454	2.0036	1.4917	4.1
aj3q	64	196.294	0.1982	0.0737	0.41
aj3r	53	156.859	0	0	0
aj4q	51	177.528	0	0.0386	1.32
aj4r	56	174.566	0.3049	3.156	-3.9
aj5q	44	138.93	1.3169	0.3022	-1
aj5r	55	194.848	0	0	6.3
aj5w	55	173.878	0.192	0.0885	6
aj6q	63	163.396	0	0	8.6
aj6r	51	193.512	0.0867	0.1768	-6.09
aj6w	47	123.324	1.1237	0	18
aj7q	49	134.797	0.3731	0	12.6
aj7r	56	158.075	1.1648	0.2815	12.71
aj7w	59	169.341	0.1758	0.2814	-0.8
aj8q	61	187.583	0.2028	0.3368	3.41
aj8r	45	103.426	1.2909	0	3
aj8w	53	155.083	0.0733	0.185	3
aj9q	48	168.63	0.1863	0	0.62
aj9r	55	177.361	1.1204	0.1256	-3.8
aj9w	51	159.982	2.6493	2.3975	-3
ajae	50	141.071	0.0358	0.0552	12.3
ajar	61	179.131	0	1.4049	0.9
ajaw	55	144.241	0.2533	1.1696	3
ajbe	48	139.687	0.0184	0.0895	9.3
ajcw	50	149.171	0	0	2
ajdr	47	146.592	0.2526	0	0.42
ajdt	56	163.106	0	0	4
ajee	59	191.208	0.0437	1.6424	-2.2
ajer	47	140.359	0.0688	1.1309	-12.9
ajet	49	166.391	0.5695	0.106	3.3
ajew	53	135.742	0	0	15.5
ajfe	51	134.493	0.2754	0.0484	2
ajfq	49	122.237	0.0088	0	15.3
ajfr	58	173.413	1.7205	2.3744	25
ajft	49	138.94	1.2647	0.0955	0.3
ajge	50	154.713	0	1.6873	-6
ajgq	53	145.326	0	0.0682	2
ajgr	51	162.48	0.0194	0.0639	1.8
ajgt	58	159.81	0.4508	0	8.4
ajhe	58	151.454	0.3666	1.04	-2.1
ajhq	50	152.567	1.1747	2.5142	2.1
ajhw	55	186.683	0.122	0	4.62
ajie	52	136.954	0	0.3802	-3
ajiq	52	133.594	0.3154	0.0472	10.2
ajje	52	158.605	0.039	0.1137	-6
ajjq	55	158.584	0	0	0
ajjw	51	159.076	0.1712	0.206	0
ajkq	55	135.123	0	1.1771	3
ajkw	49	131.413	1.537	1.1268	18.91
ajlq	52	150.269	1.4237	0	17.22
ajlw	57	151.012	0	0.0616	1
ajme	55	160.71	0.223	0.0698	12.2
ajne	50	150.951	0.3225	0.04	4
ajoe	46	151.115	0.008	1.3603	-2.7
ajoq	51	146.685	0	0.0738	1
ajpe	58	179.99	0.0965	1.4304	0
ajpq	57	172.909	1.7464	0.206	9.8
ajpr	50	139.916	0.0045	0.1139	2.2
ajpw	63	183.214	0	0.1825	4
ajqe	50	128.849	0.1461	0.0436	0
ajqr	44	133.634	1.1531	0.2654	0.3
ajqt	55	168.817	0.0189	0	-5.4
ajqw	52	137.312	0	0	7.7
ajre	55	155.967	1.2017	0	2.2
ajrr	51	148.019	1.2769	0.1873	-5.89
ajrt	50	145.9	1.281	0.4477	0
ajsr	51	150.414	0.2579	0.3058	0
ajsw	51	124.54	0.1592	0	16.12
ajte	53	171.152	0.1278	0.0393	10
ajtt	52	162.197	0.01	0	16.4
ajue	52	129.114	0.1067	0.122	6
ajut	45	109.48	0.1008	0.2458	3.3
ajvw	44	144.118	1.1097	0.0606	0
ajwe	49	115.301	1.1317	1.1165	9.3
ajwr	59	196.871	0.2901	1.1224	-3.99
ajwt	54	154.669	0	0	4
ajww	50	171.029	0.0176	0.2834	0.9
ajxw	62	171.804	0.347	0.4593	0.23
ajye	56	173.247	0.5357	0.262	3.1
ajyt	54	149.071	0	0.0786	4
ajzq	46	151.39	0.1133	0	6.3
ajzw	53	128.053	1.3623	0.0841	-3
ak0w	48	154.503	0.3159	0.3534	-4.08
ak1w	51	134.172	0	0.1341	4
ak2q	55	159.013	0.2508	0.1896	2
ak2w	52	139.817	0	0.1559	0.4
ak3q	46	129.265	0.2063	0.08	12
ak3r	55	152.692	2.4234	2.56	8
ak4q	53	145.567	0.1003	1.26	3
ak4r	51	144.039	1.3006	2.457	6.72
ak5q	58	158.542	1.3822	0.0865	-1.89
ak5r	59	169.453	0.0038	1.1229	-2.8
ak5w	51	131.655	0.0128	0.1872	0
ak6q	54	166.24	0.8801	1.4397	0
ak6r	60	199.425	0.0066	0	1.1
ak6w	52	135.737	0	0.1447	-8.7
ak7q	60	213.875	2.3204	0	4.4
ak7r	55	143.358	1.3169	1.2203	15.3
ak7w	50	171.914	2.2683	4.0314	-8.4
ak8q	50	151.24	1.3053	0.2759	0
ak8r	43	144.987	0.0426	0.3897	-8
ak8w	53	154.822	1.3265	0.202	-0.1
ak9q	46	146.263	0.0113	2.0144	0
ak9r	50	162.356	0	0	10
ak9w	46	119.91	0	0.5385	3
akae	58	160.927	0.2013	0	12
akar	62	185.648	0.0573	0.1865	0.21
akaw	55	163.526	0.1573	1.1198	5.61
akbe	50	191.46	0.2583	0	9.23
akcw	52	151.355	0	1.1216	0
akdr	46	134.018	0.0049	0.2969	-4.2
akdt	50	173.513	1.2651	0.2982	1
akee	56	164.631	0	1.3988	0
aker	45	127.884	0.1507	0	20.4
aket	53	168.82	1.1564	1.2189	0.21
akew	50	124.234	0	0.2395	0
akfe	56	187.89	1.1209	0	4.2
akfq	55	172.991	0.0333	0.238	-0.2
akfr	46	141.543	0.1976	0.365	-2
akft	45	139.603	0	0.3335	-2
akge	53	139.429	0.3152	0	9.3
akgq	57	160.936	0.0134	0	14.91
akgr	46	148.998	0	1.6081	-8.2
akgt	54	159.067	1.1708	0.1539	13.2
akhe	52	149.223	0	0.0641	3
akhq	44	111.326	0	0	3
akhw	55	155.763	0.2992	0	3
akie	52	135.303	0.3701	2.3896	12
akiq	52	134.683	0.0048	0.4854	0
akje	48	132.376	0.0528	1.2752	3.3
akjq	47	118.522	0	0.0558	2.2
akjw	53	157.051	1.239	1.2626	3.3
akkq	47	118.294	1.3485	0	16.4
akkw	48	132.733	0	0.1637	4
aklq	54	153.205	0.1871	0.0618	3.41
aklw	48	140.916	0.0958	0.2954	-5
akme	54	196.332	1.1239	0	2
akne	51	156.085	0	0.141	1
akoe	46	140.587	0.2125	0	12
akoq	54	143.109	0.5551	0.1118	6.6
akpe	55	148.588	0.0913	1.1222	4.2
akpq	53	145.854	0	1.5225	-8.7
akpr	51	153.872	1.2086	0	6
akpw	46	149.094	0.3583	0.132	0.4
akqe	53	144.096	1.1319	1.3099	2.1
akqr	49	137.4	0.3727	0.1941	0.2
akqt	59	151.108	0.1023	1.1719	2
akqw	52	156.189	0.0225	0.077	4.2
akre	55	193.452	1.147	1.2131	0.21
akrr	49	169.81	0.0489	0.334	1.53
akrt	49	137.967	0.5537	1.3131	-11.2
aksr	54	173.081	1.1865	1.3386	0.44
aksw	54	141.24	1.2929	0.0454	12.4
akte	53	158.689	1.3665	0.7533	2
aktt	47	131.992	0.1659	0.0492	12.4
akue	60	182.423	2.4036	0	5
akut	56	173.139	0	0.3167	2.1
akvw	52	168.813	0.3574	0.2272	-8
akwe	52	133.066	1.441	1.6351	-3.1
akwr	54	157.323	1.1577	0.0989	4
akwt	50	154.608	0	0.1394	-1.08
akww	52	122.014	0	0.0912	2
akxw	52	174.064	1.3449	3.1082	4.2
akye	49	126.488	0	1.9193	-14.7
akyt	51	148.844	1.2245	1.2147	4.62
akzq	50	173.093	1.2316	0.1888	3.2
akzw	48	120.016	0.0384	0.2393	6
al0w	54	157.404	0	0.079	12
al1w	48	133.183	0.1143	0.0816	3.1
al2q	50	150.669	0.007	0	9.3
al2w	50	135.537	2.4035	0.0538	6.4
al3q	46	118.889	0	0.4462	-3
al3r	48	133.774	1.3428	0.3967	-1.6
al4q	48	139.802	0	0.2455	-4
al4r	55	169.368	0.1471	1.4758	-2.97
al5q	51	148.353	0.0886	0	8
al5r	54	158.952	0.0371	0.142	4.2
al5w	54	162.993	0.3363	0.1554	-6.16
al6q	49	159.735	0.072	1.616	-3.19
al6r	53	159.687	0.5739	0	10.5
al6w	49	151.979	0.0037	0.1964	3.41
al7q	52	157.049	1.1255	0.0573	2
al7r	54	159.46	0	0.0613	6.3
al7w	44	127.381	0.0297	0.1585	-8.4
al8q	62	161.962	0	0.115	3
al8r	51	127.088	0.232	0.5985	0
al8w	43	127.998	0	0.041	3
al9q	51	138.913	0.2113	0.1671	1.32
al9r	49	132.228	0	0	2
al9w	58	146.676	0.1616	0	5.1
alae	58	147.59	0.0396	0	4
alar	56	177.671	1.14	0.2059	6.51
alaw	50	126.417	0.111	0	0.8
albe	57	148.216	0	0	4
alcw	50	190.893	1.1254	0.4971	0
aldr	51	132.008	0.0403	0	8.4
aldt	51	140.499	0.3306	0.135	6.1
alee	60	168.685	1.2329	3.1476	3.3
aler	53	145.296	0	0.2416	2.1
alet	52	163.087	1.1251	0.6816	-4
alew	52	125.316	0.1957	0	3
alfe	48	131.791	0.0004	0.1511	4.4
alfq	53	146.535	1.2625	0.4577	0.31
alfr	56	157.289	0	0.2042	0
alft	54	170.349	0.7415	1.431	-0.18
alge	50	144.367	0.0249	0.087	0.2
algq	51	166.857	0.2911	0.1549	6.51
algr	57	155.792	0.1943	1.2692	-0.8
algt	60	170.087	0	0.2343	6.4
alhe	48	128.915	0	0.3942	3
alhq	60	172.803	0.0262	0	20.4
alhw	49	134.949	0.0443	0.0659	9
alie	46	127.99	1.1747	0.289	9.3
aliq	50	164.49	0.1997	0.1683	-8.2
alje	55	168.588	0	0.0787	3
aljq	55	185.121	1.1251	1.1616	-2.1
aljw	44	121.657	0	0.1279	2
alkq	57	169.439	0.0425	0	5.5
alkw	50	143.912	0.0101	1.119	-7.6
allq	63	167.127	0.0861	0.3542	2.1
allw	53	160.505	0	0.3883	-4
alme	48	121.143	0	0.1041	2
alne	63	159.445	1.3943	0	14.7
aloe	46	128.888	0.0265	0.2469	6.3
aloq	54	155.837	0.1906	0.2508	2.1
alpe	58	170.885	0.1691	0.3491	0.31
alpq	61	181.375	0.2331	0	18.3
alpr	56	166.153	0	0.2406	2
alpw	49	142.64	0.4308	0	10.4
alqe	59	170.169	0.1369	0.3962	3.41
alqr	54	161.572	0.0138	0	2.2
alqt	47	134.366	0	0.0593	0
alqw	51	161.895	0.2826	1.2913	-1
alre	59	181.234	1.1253	0.3478	2.1
alrr	51	152.545	0	0.2546	-4
alrt	55	171.877	0	0.1721	1.1
alsr	54	171.122	0	0	2.31
alsw	49	128.063	0	0.0734	6
alte	50	160.732	1.3626	0.2557	0
altt	53	146.316	0.0051	0	2.52
alue	46	132.497	0	0	8.61
alut	62	203.256	1.3138	0	6
alvw	50	148.846	0.0392	0	6.2
alwe	50	146.654	0.0593	1.2307	-11.89
alwr	56	167.467	0.0085	1.6291	-0.58
alwt	50	144.03	0.2191	0.0398	8
alww	53	175.812	0.1568	0.3798	0
alxw	59	179.985	1.3709	0.1811	5
alye	52	159.543	0	0.2062	-4.2
alyt	52	141.24	1.6183	0.302	9.3
alzq	51	162.777	0.1078	0.3581	0
alzw	51	149.761	0.0629	1.3354	-12.6
am0w	51	137.001	0.0465	1.1031	-7.56
am1w	56	160.049	0.0137	0.0838	10.71
am2q	50	164.611	0.3036	0.223	3
am2w	54	147.687	0.1479	0.0447	9
am3q	52	161.598	1.2321	1.2241	0.1
am3r	52	151.451	0	0.0429	9.3
am4q	44	112.702	0.0271	0.2715	10.71
am4r	49	129.286	0.0447	0	0
am5q	57	205.549	0	0.1462	-17.98
am5r	59	172.288	0.2019	0.2414	-0.88
am5w	50	127.909	0	0	9
am6q	62	200.9	0.1635	0.1162	4.2
am6r	59	173.421	0.0076	1.1799	-4.2
am6w	51	132.727	0.3187	0.0772	9.3
am7q	50	144.838	0.0492	0	4.41
am7r	48	155.645	0	2.5157	-3
am7w	54	187.518	1.2187	3.3601	-2.4
am8q	40	140.901	1.2508	0.2428	-3.99
am8r	58	167.973	1.4456	0.1262	6.72
am8w	50	126.764	0.0104	0.1272	3.3
am9q	50	197.618	1.2482	0.0953	-5.7
am9r	54	163.714	1.1808	0	15
am9w	59	191.867	0.2044	1.4555	-3.28
amae	57	166.123	0	0	0.3
amar	55	184.954	0.1117	0.0434	6
amaw	51	137.767	0.1998	0.0564	6.2
ambe	50	131.831	0.0196	0.2599	-4.4
amcw	53	154.422	0	0.1367	-2
amdr	59	177.645	0	0.0356	0
amdt	49	167.906	0.1853	0.0433	8.4
amee	44	145.588	0	0	6
amer	54	145.562	0.0737	0.1822	-1
amet	53	170.116	0	0.2226	-4
amew	49	168.357	0.1377	0.1237	-1.9
amfe	56	147.302	0.1139	0	3.41
amfq	50	144.123	0	0.1541	2.1
amfr	50	156.625	0.8243	1.1158	-6
amft	56	152.548	0.0151	0.1026	0
amge	48	131.165	0	0.1607	6
amgq	51	141.047	0	0.08	4
amgr	47	138.684	0	0.098	2
amgt	57	172.401	0	1.5278	0
amhe	55	168.457	1.1287	0.1003	6
amhq	54	149.999	0.2266	0	12.4
amhw	48	135.767	0.2964	1.7872	0
amie	56	181.087	0	0	6.6
amiq	46	124.636	0.0433	0.1245	10.92
amje	55	153.52	0	0.0528	0
amjq	59	175.998	0	0	5
amjw	58	155.041	0.2109	0.0437	4.2
amkq	47	133.649	0	1.2309	-3.6
amkw	47	144.195	0.0062	0	12.4
amlq	50	131.735	0.2016	0.1458	6.2
amlw	48	146.286	0.0565	0.1378	0.3
amme	48	120.594	1.198	1.1199	4.2
amne	59	185.49	1.3381	0	10.71
amoe	48	163.166	0	0	6
amoq	50	143.818	0.055	0.3191	4
amor	57	144.757	0.0148	0	2.2
ampe	56	147.452	1.1208	2.4258	-6.6
ampq	58	148.27	0.0228	0	4.2
ampr	51	147.899	1.1238	0	0
ampw	47	138.818	0.2797	0.4632	-2.17
amqe	48	132.706	0.0775	0.0838	2.4
amqr	56	155.544	0	0.0644	-2.1
amqt	50	147.3	1.4304	0.1702	8.4
amqw	51	163.846	0	0.1418	2
amre	51	150.717	0	0.0379	0
amrr	51	178.1	0	0.0743	6
amrt	53	164.746	0.1501	0.1338	0
amsr	48	153.965	0.1221	0.3625	-6
amsw	52	171.962	0.0084	0.2958	-1.8
amte	53	154.757	0.148	1.1271	6
amtt	52	154.049	0.3431	1.3751	3.41
amue	55	144.347	0	0.0989	9
amut	46	108.107	0.2191	0.1029	15.3
amve	49	131.758	0	0.4999	-4
amwe	57	172.41	1.2996	0.0992	4.41
amwr	52	161.758	0	0	-3.6
amwt	53	152.185	1.2449	2.4723	9
amww	54	191.991	1.1243	0.2246	-1
amxw	56	160.959	0	0	8
amye	55	154.682	0.0601	0.2556	2.1
amyt	48	142.075	0	0.0638	2.2
amzq	58	181.918	0.8663	4.0701	-15.96
amzw	50	144.569	0.4321	0.1233	13.12
an0w	44	122.531	0	0	12
an1w	55	144.787	1.1291	0	0.51
an2q	48	128.253	1.1618	0.314	6
an2w	58	202.045	0.0432	0.0806	9.3
an3q	47	159.401	0	0.1212	0.1
an3r	55	161.04	0.0103	0	3.3
an4q	52	132.367	0.1437	0	16
an4r	46	108.059	0	0	6
an5q	48	112.676	0.0172	0.4628	8.4
an5r	48	148.33	0.041	0.0977	-1
an5w	48	132.66	0.0361	0	12
an6q	50	162.187	0.0167	1.5289	-1.89
an6r	54	156.062	0.0385	0.2018	-1
an6w	51	164.494	0.002	1.1278	2.73
an7q	48	124.066	0.2729	0.335	3.3
an7r	57	210.294	0.1108	0.1646	0.8
an7w	51	154.011	1.2058	1.2547	8
an8q	51	147.807	0	0.2653	2.31
an8r	56	172.052	1.354	0.3531	0
an8w	49	143.432	0.1386	1.1545	3.2
an9q	57	202.001	2.766	0	14.7
an9r	53	143.485	1.1619	0.0603	0.63
an9w	59	162.129	0	0	2.31
anae	46	141.193	1.2076	1.4844	-8
anar	60	187.018	0.7908	0.2067	12.6
anaw	57	180.402	0.171	0.1004	1.21
anbe	54	142.772	1.1355	0	3.52
ancw	53	171.933	0	0.1934	3
andr	52	147.876	0	0.0832	0
[truncated: 77,760 more rows]

## Sheet: Fig2_CumulativeSums
Kappa				Lambda
Year	CumulativeSum	New/Yr		Year	CumulativeSum	New/Yr
1988	1	1		1988	0	0
1989	1	0		1989	0	0
1990	1	0		1990	0	0
1991	1	0		1991	0	0
1992	1	0		1992	0	0
1993	2	1		1993	0	0
1994	3	1		1994	0	0
1995	5	2		1995	0	0
1996	7	2		1996	0	0
1997	10	3		1997	0	0
1998	12	2		1998	0	0
1999	19	7		1999	0	0
2000	25	6		2000	0	0
2001	27	2		2001	0	0
2002	33	6		2002	1	1
2003	39	6		2003	3	2
2004	50	11		2004	4	1
2005	62	12		2005	4	0
2006	67	5		2006	5	1
2007	76	9		2007	6	1
2008	95	19		2008	8	2
2009	108	13		2009	11	3
2010	133	25		2010	12	1
2011	148	15		2011	12	0
2012	176	28		2012	17	5
2013	197	21		2013	21	4
2014	216	19		2014	24	3
2015	254	38		2015	27	3
2016	279	25		2016	33	6
2017	315	36		2017	41	8
2018	366	51		2018	50	9
2019	422	56		2019	61	11
2020	479	57		2020	74	13
2021	516	37		2021	78	4
2022	574	58		2022	88	10
2023	576	2		2023	88	0

## Sheet: Table1_ABB1
CST	Total CDR Length	PSH	PPC	PNC	SFvCSP
Abagovomab	46	127.808	0.004	0.0727	13.12
Abciximab	45	115.281	0.0391	0	-0.9
Abelacimab	53	166.45	0.0888	0.1881	4
Abituzumab	45	118.789	0.4606	0.0957	0
Abrilumab	45	123.171	0	0.7353	-8
Acapatamab1	48	124.194	0.1146	0.2955	-0.1
Acapatamab2	55	141.26	0.3843	0	12
Acasunlimab1	50	151.599	0.0154	1.419	-0.99
Acasunlimab2	47	164.288	0.0586	1.2498	0
Actoxumab	49	145.174	0	1.2901	3.1
Adalimumab	48	132.781	0	1.7699	-19.5
Adebrelimab	50	121.636	0.0004	1.2025	-1.6
Adecatumumab	54	135.271	0	0.349	0
Adintrevimab	57	166.277	0	1.1216	0.1
Aducanumab	51	136.631	2.6702	0	30
Alacizumab	44	128.243	0	0.1175	0
Alemtuzumab	48	125.273	0.7368	0.1501	20.91
Alirocumab	51	143.656	0.0604	0.1863	3.1
Alomfilimab	52	148.115	0.0045	1.4724	-8.7
Amatuximab	45	139.541	0.2565	0.0399	6.51
Amivantamab2	46	153.844	0	0	3.41
Amlitelimab	54	183.067	0.208	0.0504	5.5
Amubarvimab	44	172.697	0	0.1294	2
Anbenitamab1	46	140.912	0	0	6.2
Andecaliximab	42	135.826	0.0096	0	6.51
Anetumab	52	163.877	0.265	0.714	0.2
Anifrolumab	45	142.041	0.1151	0.5411	2.2
Anrukinzumab	49	129.033	0.0641	1.6164	0
Anselamimab	43	129.743	0.1733	0	8.82
Ansuvimab	46	140.912	0.142	0.2402	3.2
Apamistamab	52	148.353	0.131	0	8.4
Apitegromab	56	180.943	0	1.2989	-2.1
Arcitumomab	47	125.531	0.2184	0	20
Ascrinvacumab	46	139.958	0	0	4.2
Aselizumab	47	135.916	0	1.9435	-6
Astegolimab	48	125.271	0	0.6273	-2
Atezolizumab	45	129.698	1.261	0	6.51
Atibuclimab	46	139.183	0.2274	1.6761	0
Atidortoxumab	46	152.12	0.0081	0.1351	8.4
Atisnolerbart	48	131.141	0	0	2.2
Avdoralimab	51	141.837	0.0392	0.0647	12
Avelumab	51	169.898	0.185	0	4.2
Avizakimab	43	136.182	0.023	0.194	-4.2
Axatilimab	53	132.286	0.1305	3.9716	-9
Bafisontamab2	44	120.249	0.0569	0	12
Balstilimab	40	128.185	0.0087	0.1042	8.8
Bamlanivimab	52	179.163	0.2	0	24.4
Bapineuzumab	51	151.502	0.356	0.5576	0.41
Barzolvolimab	43	117.216	0.1221	0.0449	28
Basiliximab	41	145.905	0.1472	0.0892	4.92
Batoclimab	50	139.686	0.0045	1.3824	-2.79
Bavituximab	47	124.951	0.0051	0.2962	-2.3
Bebtelovimab	49	162.465	1.2925	2.7522	0.31
Becotatug	46	132.466	0	0.4371	2
Befovacimab	44	149.672	0.2689	0.0898	0
Begelomab	46	137.744	0	0.0409	8
Belantamab	48	148.673	1.1295	0.1015	6.51
Belimumab	52	178.372	0.4415	1.2044	-2.79
Belrestotug	49	113.673	0.0112	0	3.3
Bemarituzumab	41	116.709	0.0109	0.0546	6.51
Bempikibart	50	137.33	0.0004	1.4638	0.4
Benralizumab	48	140.004	0.0178	1.2676	4.51
Bentracimab	60	188.069	1.1756	0.2196	0.3
Benufutamab	45	117.764	0.2546	0.053	3
Bepranemab	50	153.567	0.4353	0.0513	-1.89
Berlimatoxumab	46	120.246	0	0.0416	8
Bermekimab	49	142.403	0.2811	0.1323	6.71
Bersanlimab	49	144.605	0	0.2325	1
Betifisolimab	50	147.731	0	1.616	0
Bevacizumab	50	127.707	0.0023	0.0359	0.22
Bexmarilimab	50	150.24	1.2945	2.4785	4.1
Bezlotoxumab	47	118.005	0	0	4
Bimagrumab	47	118.553	1.1196	0	9.3
Bimekizumab	52	136.268	0.2563	1.1705	1.1
Birtamimab	51	154.871	0.1181	0.0375	4.4
Bleselumab	47	129.382	0.0249	0.0703	6.2
Blinatumomab1	55	160.835	0	2.1982	-2.9
Blinatumomab2	45	137.466	0.0079	1.2795	6.4
Blosozumab	45	145.063	0	1.3425	-12.39
Bococizumab	45	111.132	0.2171	0.0492	30
Boserolimab	42	110.039	0	0.2065	-1
Botensilimab	45	145.204	0	0	6
Brazikumab	56	177.622	0.0961	0.1489	2
Bremzalerbart	43	141.707	0	0	2
Brentuximab	48	118.034	0	1.8473	-14.7
Briakinumab	47	130.162	0.2413	0	21.32
Briquilimab	48	152.04	0.5782	1.8696	-20
Brodalumab	43	119.039	0.0428	0	4
Brolucizumab	50	126.709	0	3.3031	-4.29
Budigalimab	50	147.525	0.0036	0.195	-6.67
Burfiralimab	45	121.679	0.0622	0.1618	4
Burosumab	43	116.726	0	0.8237	0
Cabiralizumab	53	150.395	0	1.9097	-15
Cadonilimab1	42	119.033	0.217	0.1417	9
Cadonilimab2	45	134.158	0.1141	0	6.3
Camidanlumab	42	159.714	1.1597	0.0569	9
Camrelizumab	43	138.609	0	0.1184	2
Canakinumab	45	123.42	0.0927	0.3419	2
Cantuzumab	51	131.419	1.1431	0.3211	6.3
Carlumab	48	133.35	0	0.3406	0
Carotuximab	44	153.011	1.9855	0.0564	16.4
Casdozokitug	59	166.531	0.0575	0.214	6.1
Cemiplimab	44	143.882	0	0	0
Cendakimab	50	117.622	1.2031	1.1515	20.5
Certolizumab	45	144.202	0.0379	0.106	6
Cetrelimab	50	156.579	0	0.1005	0
Cetuximab	46	113.983	0	0	0
Cevostamab1	47	130.992	0.2891	0	4
Cevostamab2	51	161.526	2.7593	0.2234	6
Cibisatamab1	49	138.974	2.3806	0.1916	-6
Cibisatamab2	51	150.089	1.1127	0.3551	-4
Cilgavimab	63	159.549	0.9063	0.2027	0
Cixutumumab	59	177.607	1.2394	0.0738	-1.89
Clazakizumab	50	125.498	0	1.5017	-6
Clervonafusp	47	146.55	1.3347	0	12.3
Clesrovimab	54	182.886	0.6094	1.6937	4
Clivatuzumab	47	127.312	0	0.0641	3.3
Cobolimab	40	150.044	1.1851	0.0668	5.1
Codrituzumab	47	133.818	0.1208	0.5086	4.2
Coltuximab	44	138.319	0.0845	0.2363	3
Conatumumab	50	147.717	0.116	0	8.2
Concizumab	53	141.347	0.0877	2.0364	-0.9
Cosfroviximab	49	128.262	1.1842	2.4012	2
Cosibelimab	51	199.189	0.2652	1.192	-5.4
Crefmirlimab	45	150.364	0.0662	0.5186	3.41
Crenezumab	44	142.284	0.0521	0.1021	0
Crexavibart	62	158.112	0.0976	0.6454	-1.1
Crizanlizumab	53	125.141	0	1.9816	-4
Crovalimab	53	144.794	0.0131	0.2561	4.6
Cusatuzumab	53	171.114	0.1178	0	1.71
Dacetuzumab	46	139.347	0.0007	0	17.2
Daclizumab	42	122.365	0.1388	0	0
Dafsolimab	46	151.168	0.1098	0	3.41
Dalotuzumab	49	172.533	0.3719	0	8.8
Danburstotug	50	149.088	1.2068	0.1261	2.2
Dapirolizumab	45	132.976	0.0112	1.406	4.2
Daratumumab	49	129.737	0.0423	0.1004	0
Datopotamab	48	146.196	0	0.0577	9.3
Daxdilimab	53	145.266	0	0.1865	6.3
Dectrekumab	49	120.936	0	0.3925	1
Denintuzumab	46	152.363	1.1886	2.5653	3.1
Denosumab	50	144.344	0.2251	0.0669	0
Depatuxizumab	43	133.64	0.057	0	-4.8
Depemokimab	52	144.456	0.0057	0.1097	3.3
Derlotuximab	48	134.761	2.3846	0	10
Devextinetug	45	145.427	0.0457	0.152	-2.7
Dezamizumab	49	131.239	0	0.5888	-2
Dilpacimab1	45	133.154	0.1887	1.2898	-2
Dinutuximab	46	161.785	0.2789	0	0.53
Diridavumab	53	149.855	2.437	0.1849	10
Disitamab	40	118.016	0.112	0.1135	-2.56
Divozilimab	47	122.328	0	0	12
Docaravimab	46	112.865	0.0318	0	0.21
Domagrozumab	43	139.359	0	0	0
Domvanalimab	46	130.215	0.1956	0.0419	4
Donanemab	47	141.925	0.2515	0.0997	6.2
Dostarlimab	43	149.963	0	0.2126	2.1
Drozitumab	50	195.085	0.0444	1.3585	-5.7
Duligotuzumab	48	145.602	0.0604	0.7793	0
Dupilumab	57	140.966	0.3518	0.0367	4
Durvalumab	49	118.603	0.1496	0.1907	2
Dusigitumab	52	139.435	1.1555	0.0395	8.2
Ebdarokimab	46	130.196	0.1613	0.2453	2
Eblasakimab	42	132.51	0.0235	0	6.2
Ebronucimab	55	183.21	0.1525	0.7926	3.8
Ecleralimab	48	159.514	0.3122	0.9412	-2
Ecromeximab	46	129.599	0.1431	0.0583	-5.49
Eculizumab	49	141.063	0	0.4572	0
Edrecolomab	43	134.144	0	0	2
Efalizumab	48	148.861	0.0173	0.2581	8.61
Efungumab	47	133.714	0.0039	0.2891	0.31
Eldelumab	53	163.851	0	0.0376	4
Elezanumab	50	143.485	1.1772	0	2.31
Elgemtumab	44	113.53	0	1.3091	3
Elotuzumab	46	126.099	0.149	0	0
Elranatamab1	43	129.895	0	0	1
Elranatamab2	53	136.607	1.9955	0.055	8.2
Emactuzumab	42	115.422	0.0645	1.1308	8
Emapalumab	53	152.235	0.0059	1.1205	-0.99
Emfizatamab1	52	197.715	0.072	0	6
Emfizatamab2	48	133.136	0	1.5168	2
Emfizatamab3	52	139.039	0.0082	0.5519	0
Emfizatamab4	47	154.707	0.2962	0	6.1
Emibetuzumab	43	116.228	1.176	0	6
Emicizumab1	46	124.459	4.2124	0.0469	-6
Emicizumab2	50	155.972	2.5691	0.2913	6
Enapotamab	44	131.552	0	0.1351	0
Enfortumab	44	140.382	0	0.0409	3
Enibarcimab	50	145.297	0.0358	0.2897	3.1
Enoblituzumab	49	122.272	0.1155	0.2044	-3
Enokizumab	49	151.679	0.0004	1.1009	0
Ensituximab	39	145.493	0.1948	0	6.3
Epcoritamab1	55	141.37	1.3223	0	9
Epcoritamab2	49	118.85	0	0.0493	-0.9
Epratuzumab	48	127.472	0.1126	0.0958	-5.1
Eptinezumab	44	155.812	0	0.0791	0.1
Erenumab	60	182.524	1.6096	0	30.5
Erlizumab	51	142.883	0.2579	0	1.21
Etaracizumab	44	133.332	0.3488	0.0469	6.4
Etesevimab	48	161.25	0	0.2042	-3
Etigilimab	45	134.047	1.1412	0	18.6
Etokimab	49	123.538	0.19	0	12.71
Etrolizumab	44	130.892	0	1.2776	3
Evinacumab	53	162.194	0.0925	1.7666	-4
Evolocumab	45	137.365	0	0	3.3
Exbivirumab	50	145.928	0.2074	0.1239	5.61
Exlinkibart	43	127.891	0.497	0.5551	4.1
Ezabenlimab	51	148.37	0.1605	0.5544	0
Faricimab2	58	162.42	0	1.5824	-5.7
Farletuzumab	49	163.611	0	1.3817	0
Fasinumab	46	138.649	0.0392	2.1411	-30
Favezelimab	50	129.43	0.1035	2.2318	-10.5
Fazpilodemab1	51	154.638	0.2153	2.3332	2
Fazpilodemab2	43	136.014	0	0.4072	-6
Feladilimab	47	169.419	0.0124	0	0.22
Felzartamab	48	177.145	1.2638	0	0.1
Fepixnebart	50	132.867	1.1753	0	8.8
Fianlimab	50	131.064	1.1623	0.1559	4
Ficlatuzumab	45	136.178	0	0.3652	-6.2
Finotonlimab	49	134.368	0	0.2667	-5
Fiztasovimab	55	153.362	0.1292	0.2682	9.3
Fletikumab	54	157.131	0	0.443	-1.8
Flotetuzumab1	53	154.851	0.0723	0	4
Flotetuzumab2	55	143.493	0.1101	0	6
Fontolizumab	44	123.125	0.0243	0.7784	-1.8
Foralumab	46	118.635	1.2247	0.0469	7
Foravirumab	46	137.823	0	0.3664	9.3
Fremanezumab	49	152.45	1.2646	0.2496	0.4
Freneslerbart	46	135.01	0	0	6
Frexalimab	47	115.576	0	1.2064	0.4
Frovocimab	57	171.16	0.1519	0.2678	3.3
Fulranumab	50	145.86	0.275	0.0778	0.4
Futuximab	50	136.664	0.0164	1.3565	-0.2
Galcanezumab	46	125.003	0.0897	0.1362	9.3
Galegenimab	45	131.318	0.0448	1.4953	-4
Galiximab	58	166.932	1.2426	0.1878	2
Gancotamab	51	129.625	0.1294	0	8
Ganitumab	51	170.237	0.0697	0.0377	7.32
Gantenerumab	54	146.878	0.5846	0.0719	8.2
Garadacimab	59	204.457	0.4366	0	16.4
Garetosmab	54	209.373	0.2105	0	12.2
Garivulimab	45	136.846	0.1181	0.0946	6.2
Gatipotuzumab	49	189.073	0.4075	0	0.32
Gedivumab	54	152.988	0.0705	0.0437	0
Gemtuzumab	47	136.328	0.0482	0.4321	4
Geptanolimab	44	138.485	0	0.464	0
Gevokizumab	47	148.829	0.066	1.3775	4.1
Giloralimab	44	154.227	0.1313	0	6.3
Ginisortamab	56	143.863	0	2.441	0
Girentuximab	46	129.849	0.2736	0.0521	8
Glembatumumab	47	130.218	0	0	6.4
Glenzocimab	52	142.439	0.0363	0	6.2
Glofitamab1	55	152.171	0.1408	0	2.1
Golimumab	54	149.763	1.3091	0.0829	8
Golocdacimab	61	151.857	0.1088	1.6199	-1.7
Gosuranemab	49	129.314	0.0493	0.038	12.71
Gremubamab1	51	200.824	0.011	0.2302	-7.6
Gremubamab2	46	106.811	0.341	0.1994	16.81
Grisnilimab	53	157.442	0	0	-1.6
Gumokimab	51	167.536	0.0372	0	8.4
Guselkumab	49	142.567	1.1443	0.0452	3
Ianalumab	52	147.856	0.3697	0.0585	10
Ibalizumab	54	127.152	0.0377	1.4328	-1
Ibritumomab	48	137.546	0	0	8
Icrucumab	54	165.857	0.0313	0.1289	0.6
Idarucizumab	54	183.103	0.0038	0	4.4
Ieramilimab	52	162.848	0	0.3298	0
Ifabotuzumab	45	113.999	0.0473	1.3041	9
Ifinatamab	48	129.082	0	1.2201	2
Imalumab	45	135.753	0	0.0977	4.1
Imgatuzumab	46	156.822	0.1654	0	12
Imsidolimab	52	144.926	0.1869	0	9.02
Imvotamab2	54	125.787	0.036	0.2252	4
Inclacumab	51	122.177	0.1005	0.0494	2
Indatuximab	49	140.716	0	0.0593	-2.2
Indusatumab	46	122.266	0.2628	0.4022	11
Inebilizumab	52	143.524	0.0886	0.539	-5.8
Infliximab	47	127.448	0.1451	0.0775	-0.09
Inotuzumab	53	119.187	1.1196	0	8.8
Intetumumab	47	119.715	0.2194	0.0469	3
Ipilimumab	46	131.249	0	0.0829	4
Iratumumab	39	130.768	0	0	3.1
Isatuximab	47	124.545	0	0.393	0.11
Istiratumab1	49	163.724	0	0.1494	8
Istiratumab2	51	138.398	0.2293	1.3624	-1
Itepekimab	49	145.922	0	0.2386	6.3
Itolizumab	46	134.753	0.3228	1.0057	2
Ivicentamab1	50	181.026	0	0.0574	1
Ivicentamab2	49	148.851	0.0782	0.6484	2
Ivuxolimab	45	138.622	0	0.131	-6
Ixekizumab	51	151.601	0.193	0	5.72
Izalontamab1	46	113.869	0	0	0
Izalontamab2	50	164.505	0.0385	0.3323	0.4
Izeltabart	54	129.953	0	1.6673	-18.29
Labetuzumab	45	123.183	0.1136	0	-3.69
Lacnotuzumab	45	122.627	0	0.2379	-0.3
Lacutamab	45	137.877	0.1733	1.1696	0.11
Ladiratuzumab	52	158.631	0.0384	2.305	-6.08
Lampalizumab	42	145.412	0	3.4043	4
Lanadelumab	48	158.471	1.5852	0	12.3
Landogrozumab	41	154.173	0.0403	0.1033	4.4
Larcaviximab	46	121.889	0	0	0
Latozinemab	54	193.227	0.0544	0.1052	4.1
Lebrikizumab	49	133.075	0.0686	1.3045	-6
Lecanemab	56	164.201	0.2913	0	8.82
Lemzoparlimab	51	164.098	2.7254	0.4029	8
Lenvervimab	56	171.579	0.2664	0.3311	4
Lenzilumab	46	90.88	0	0	15
Lepunafusp	50	120.772	0.0369	0	8.4
Lerdelimumab	45	148.996	0.4065	0.1466	1.1
Leronlimab	54	147.701	0.0138	0.0484	3.6
Lesabelimab	47	143.394	0	0	8
Letaplimab	42	146.668	0.3321	0	20
Levilimab	51	152.111	0	0.234	0
Libivirumab	61	152.359	0.439	0.3324	6.6
Licaminlimab	52	161.391	0.0449	0.2429	6
Lifastuzumab	52	140.246	0.1153	0.3082	12.71
Ligelizumab	50	133.319	0	0.1319	-3.8
Ligufalimab	44	101.548	0.0385	0.6667	4.4
Lilotomab	46	138.81	0.1266	0.3182	2.86
Lintuzumab	47	148.913	0.1426	0.3603	2
Linvoseltamab1	53	133.782	0	0.3964	-6
Linvoseltamab2	52	131.787	0.0605	1.2177	3.3
Lirentelimab	46	142.771	0	0	2
Lirilumab	50	145.555	0	0	1
Litifilimab	53	146.792	0	1.736	-2
Lodelcizumab	44	128.379	1.1449	0.2696	9.3
Lomtegovimab	47	141.379	1.1639	1.3029	12.4
Loncastuximab	44	133.407	0.0845	0.2363	4
Lonigutamab	47	124.367	0	0	10
Lorigerlimab2	46	120.209	0.1127	0.0829	4.2
Lorukafusp	46	148.615	0.3016	0.042	13.64
Lorvotuzumab	50	131.873	1.2724	0.0684	19.2
Lumiliximab	45	154.759	0	0.0412	-4
Lumretuzumab	53	119.487	0	0	4
Lusvertikimab	49	133.947	0.0124	1.4433	0.51
Lutikizumab1	46	148.708	0.0379	0.0374	4.41
Maftivimab	44	148.894	1.1542	0.0836	9.3
Magrolimab	49	133.811	0.2469	1.1343	6.3
Manfidokimab	43	108.661	1.1795	0	6.51
Margetuximab	47	121.934	0.2546	0	6.4
Marstacimab	53	166.658	0	0	2
Masavibart	51	137.493	1.1231	0.4645	3.1
Matuzumab	47	124.337	0.0048	0.3771	0.11
Mavrilimumab	52	165.476	1.1547	1.8298	-6.3
Mazorelvimab	52	144.195	1.2513	0	3
Mecbotamab	47	148.996	0.1144	0.1793	5.72
Melrilimab	50	144.166	0	3.2732	0
Mepolizumab	52	138.388	0.1921	0	5.5
Metelimumab	50	134.477	0	1.9344	2
Mevonlerbart	42	123.173	0.1318	0.5273	0
Mezagitamab	54	181.242	0.1283	1.137	-3.4
Mibavademab	47	128.561	0	0.0609	6
Milatuzumab	52	152.747	0.4019	1.313	12.6
Miptenalimab	49	124.123	1.19	2.7392	6
Mirikizumab	42	145.536	0.3142	0.3453	10.5
Miromavimab	48	112.346	0	0	3.72
Mirvetuximab	49	120.751	0.1508	0.2899	4.4
Mitazalimab	51	162.555	0.0488	0	0
Modakafusp	47	111.549	0.0909	0.7029	-2.2
Modotuximab	51	149.595	0.0133	1.3593	0.11
Mogamulizumab	51	144.548	0.0376	0	2.31
Monalizumab	52	153.721	0.029	0.9329	-1.8
Mosunetuzumab1	51	131.239	1.3307	0	12
Motavizumab	46	140.558	1.4148	1.1846	16.4
Moxetumomab	50	137.796	0.0048	0.0474	-5.89
Mupadolimab	53	131.633	0.1054	0.1882	-1
Murlentamab	41	113.057	0.0916	1.1196	20.5
Muromonab	45	136.603	0.0079	1.2795	3.52
Nadecnemab	51	152.934	0	0.0848	3.3
Nadunolimab	44	119.993	0.0245	0	3.72
Namilumab	46	126.933	0	0	8
Naptumomab	47	155.481	0	0	8
Naratuximab	42	144.909	0.0241	0.0905	15.9
Narsoplimab	45	152.142	2.1393	1.2149	0
Natalizumab	49	109.536	0.2606	0.2303	12.4
Navicixizumab1	50	132.625	0	1.2604	0
Navicixizumab2	52	145.178	0.1781	0.5166	-10.2
Naxitamab	43	146.942	0	0.0893	3.1
Necitumumab	48	136.863	0	0	2
Nemolizumab	48	125.17	0	2.4493	2
Nepuvibart	47	118.231	0.1679	0.2358	-5
Nimotuzumab	55	130.137	0.141	0.1079	4.2
Nipocalimab	47	155.845	0.0512	0.1262	3.3
Nirsevimab	53	155.935	0	2.0476	7.8
Nisevokitug	50	201.198	0.0851	1.7848	-9
Nivatrotamab2	45	118.922	0.1534	1.1446	12.3
Nivolumab	40	120.404	1.1345	1.1921	6.2
Nofazinlimab	47	124.709	0	0.2193	2.2
Obexelimab	53	125.942	0	0.0918	0
Obiltoxaximab	46	124.347	0.0383	0.2165	12
Obinutuzumab	51	148.575	0	0.3076	0.1
Ocaratuzumab	47	154.293	0.1675	0	6
Ociperlimab	46	121.754	0.1124	0.0394	2.1
Ocrelizumab	48	134.68	0	0	6
Odesivimab	51	131.648	0	0.0825	2
Odronextamab1	54	159.394	0	0.2107	-5.4
Odronextamab2	50	151.09	0	1.1845	0.6
Ofatumumab	49	129.663	0	0.0493	1
Ogalvibart	46	144.133	0.1223	0.2745	3.1
Olaratumab	54	137.538	0.2906	0	8
Oleclumab	48	156.809	0.2755	1.1874	5.5
Olendalizumab	51	142.528	0.011	1.629	-2.1
Olinvacimab	49	136.5	0	0.7678	-6.2
Olokizumab	47	165.781	0.1101	0.3659	-0.1
Omalizumab	52	175.226	0.0094	1.8117	-9.6
Omburtamab	45	124.176	0	0.0927	0
Omodenbamab	52	161.651	0	0.0836	3
Onartuzumab	52	125.407	0.0842	0.133	5
Ongericimab	37	112.488	0.3629	1.4395	4.92
Ontamalimab	56	176.727	0	0.4348	0.1
Ontuxizumab	52	153.635	0	2.6178	-8
Opicinumab	46	118.284	0	0.6703	-2
Oportuzumab	48	144.837	0.0901	0.1719	4.1
Ordesekimab	45	108.253	1.1236	0.1997	4
Orilanolimab	45	116.68	0.2403	0.0456	4.4
Orticumab	52	154.798	0.3131	0	12.4
Osemitamab	51	131.553	1.2114	0	6.2
Osocimab	47	135.144	0	0.2796	0
Otelixizumab	48	143.649	1.4926	1.1795	-7.6
Otilimab	43	144.057	3.5654	0.1482	6
Otlertuzumab	43	128.318	0.1412	0.0815	-4
Oxelumab	47	140.338	0	0.0621	2
Ozanezumab	45	118.173	0.0645	0.0969	6
Ozuriftamab	48	149.183	0	0	6
Pabinafusp	50	123.764	0.0369	0	8.4
Pacmilimab	43	137.679	0	0	4
Palivizumab	46	146.142	1.2839	1.4645	16
Pamrevlumab	47	140.373	0.0473	0.1482	2.4
Panitumumab	46	134.054	0.1461	0.3402	-7.6
Panobacumab	48	117.312	0.0365	0.3304	0
Paridiprubart	45	115.671	0.0394	0.1056	0.33
Parsatuzumab	55	148.652	0.0377	0.2934	1.04
Pateclizumab	45	120.982	0.1124	0	12.3
Patritumab	50	119.097	0.1348	0.1065	-6.1
Pembrolizumab	51	127.456	0.0936	0.1621	0
Penpulimab	45	121.985	0.1087	0.3848	6
Pepinemab	49	133.326	0.0921	1.9395	-18
Perenostobart	48	148.052	0.1641	0.0582	9.3
Peresolimab	49	159.339	0	1.4635	-1
Pertuzumab	46	122.115	0	0	9
Pexelizumab	49	135.055	0	0.6223	-3
Picankibart	42	125.189	0	0	6.2
Pidilizumab	43	149.163	0.1075	0.4026	-12
Pimivalimab	45	113.706	0	0	3
Pimurutamab	46	137.16	0.0593	0.6427	-3
Pinatuzumab	52	162.533	0.08	0.1882	6.1
Pivekimab	48	132.354	0.2598	0.4058	4
Plamotamab1	47	132.973	0	0	8
Plamotamab2	55	131.234	1.1948	0	4.1
Plonmarlimab	47	119.597	0.1618	1.1893	12.3
Plozalizumab	49	171.364	1.3527	0.3496	4.2
Plutavimab	44	122.865	0	0.0673	6
Polatuzumab	48	132.859	0.1362	1.9003	-3
Polzastobart	50	153.29	0.1035	1.4579	-3.6
Ponezumab	48	158.501	0.3019	0.0928	6.51
Porgaviximab	48	151.999	0.3786	0.3636	5.1
Posdinemab	45	144.711	0.6832	1.5367	10
Pozelimab	47	119.943	0	0.0465	0
Praluzatamab	53	141.681	0.2131	1.1212	0.21
Prasinezumab	49	154.105	1.1295	0.0788	0
Prezalumab	48	170.064	0.1116	0.0772	2
Pritoxaximab	49	138.733	0.118	0	-3.28
Pritumumab	47	148.899	0.0411	0.0602	2.1
Prolgolimab	56	153.375	0.1887	0.0442	9
Pucotenlimab	49	125.895	0.0983	0.5408	3
Pulocimab	43	141.496	0	0.3536	4
Quavonlimab	42	124.185	0.1403	0.051	8
Quetmolimab	46	147.674	0	0.2703	0
Quilizumab	49	136.673	0	0.5995	-20.4
Quisovalimab	49	144.538	0	0	8.2
Racotumomab	48	131.336	0.0201	0.225	0
Radretumab	44	154.432	0	0	3
Rafivirumab	60	219.203	1.1041	0.2405	2.1
Ragifilimab	51	124.984	0.0379	0	4
Ramucirumab	43	146.043	0	0.3419	4
Ranibizumab	50	127.844	0	0.0359	-0.88
Ravagalimab	49	134.178	0.0684	0.0845	6
Ravulizumab	49	147.63	0.0073	0.4582	0
Recaticimab	53	145.658	1.3668	1.8211	5.5
Refanezumab	58	190.741	0	0.4056	-2.2
Regdanvimab	59	183.9	1.5832	1.5403	0
Relatlimab	47	96.8582	0.1113	0.4818	2.1
Remternetug	49	163.355	0	0	6
Remtolumab2	53	163.062	0.0317	0.7136	3.61
Reozalimab1	47	128.998	0.0047	0.0474	0.31
Reozalimab2	54	193.224	0	0.0811	4
Reslizumab	43	120.258	0	0.263	0
Retifanlimab	50	126.822	0.0158	0.5212	-1.08
Rilotumumab	48	159.083	0	0	9
Rilvegostomig2	52	174.789	1.4472	1.2083	2.1
Rinucumab	50	143.623	0	0	5
Risankizumab	47	146.813	0.5281	1.2148	4.51
Rituximab	47	140.021	0	0	12.3
Rivabazumab	51	152.304	0.1359	0.2891	0
Robatumumab	45	131.671	0.0387	0.2055	9
Rocatinlimab	44	136.898	1.151	1.0852	4.2
Roledumab	53	145.591	0.3983	0	16.8
Romilkimab1	49	131.899	0.0565	2.0614	2
Romilkimab2	50	111.675	0.1808	0.7507	1.3
Romlusevimab	48	151.558	0.1183	0.3762	0.1
Romosozumab	50	137.726	0	1.7643	-4
Rontalizumab	48	148.159	0.2188	0.3819	0
Rosnilimab	49	123.199	0	0.156	4
Rosopatamab	42	92.3181	0.1151	0	-1.1
Rovalpituzumab	45	137.271	0	0.0922	0
Rovelizumab	51	118.062	0.2816	4.3595	-12
Rozanolixizumab	49	149.165	0.1886	0.6942	-5.1
Rulonilimab	49	133.188	0.1932	1.5845	-11.89
Ruplizumab	49	137.468	0	0.5333	-1
Sabatolimab	49	120.9	1.1338	0.4136	4
Sacituzumab	48	169.019	0	0.1471	6
Sarilumab	43	163.657	0.1924	1.4164	2
Sasanlimab	50	156.924	0	0.0524	-1.8
Satralizumab	46	148.806	0.0336	0	6.46
Satumomab	41	108.68	0.0903	1.3079	0.1
Secukinumab	55	169.074	0	0.3007	-1.8
Semorinemab	49	140.162	0.038	0.0409	9.3
Semzuvolimab	49	154.405	0.0356	0.8347	-1.9
Seribantumab	51	203.809	0.0203	0	1.21
Serplulimab	43	142.257	0.1114	0.0852	9.6
Setoxaximab	52	129.944	0.3987	0.3649	0
Setrusumab	49	132.568	0.0472	0.5877	-0.18
Sibeprenlimab	51	131.775	0.3248	0.2945	3.3
Sifalimumab	44	122.946	0.0703	0	16
Siltuximab	45	146.196	0	0	-2
Simaravibart	48	145.335	0	0.3445	0
Simtuzumab	48	141.95	0	0.1035	8.4
Sintilimab	47	130.338	0.0047	0.0474	0.31
Sirexatamab	46	142.67	0	0.1605	-0.8
Sirukumab	45	151.729	0	0	0
Socazolimab	49	188.97	1.129	0	2.1
Solanezumab	44	137.43	0.0586	0	6.4
Sotevtamab	49	122.04	1.666	0.2224	2
Sotigalimab	47	144.474	0.0785	0	25
Sotrovimab	54	147.414	0.1155	0.1749	4.2
Spartalizumab	50	132.102	0	1.2794	2
Spesolimab	47	127.195	0.3596	0.0448	0
Stamulumab	43	117.377	0.0055	1.3815	-2.9
Suciraslimab	50	142.897	0.0072	0.0583	-3.6
Sugemalimab	50	133.807	0.0041	1.4065	-1.8
Suptavumab	50	151.527	0	1.3601	-5.7
Surzebiclimab	50	159.246	0.1088	0.3231	0
Sutimlimab	47	135.474	0	0	12.4
Suvratoxumab	48	153.525	0.2306	0	8.6
Tabalumab	50	120.972	0	0	9.3
Tadocizumab	46	116.582	0	0.0449	2.1
Tafolecimab	52	142.609	1.1265	0	15
Tagitanlimab	47	115.39	0.0364	1.1341	4
Talacotuzumab	53	137.403	0.0929	0	-3
Talizumab	50	127.251	0	0.0904	0
Talquetamab1	45	111.23	0.1698	0	18.3
Talquetamab2	55	131.097	1.6111	0	24
Tanezumab	48	121.293	0.0153	0.038	4.2
Tarextumab	43	131.139	0	0.0595	9
Tarlatamab1	46	141.251	0.0728	0	8
Tavolimab	48	143.68	0.288	0.2123	7.13
Tebentafusp	49	133.725	0.042	0.1019	9
Tebotelimab2	45	104.913	0	0.0872	0
Tecaginlimab1	49	115.802	0.1123	0.0423	6.3
Teclistamab1	50	147.177	0	1.5568	-0.9
Telazorlimab	44	127.111	0	2.5922	2.1
Temelimab	42	167.527	0	0.1787	4.4
Teneliximab	49	131.867	0.0525	0.0429	-2.17
Teplizumab	45	103.246	0.0479	1.138	9.3
Teprotumumab	46	112.694	2.3812	0.0422	15
Teropavimab	39	126.631	0.6337	0.1744	16.4
Tesidolumab	45	145.96	0	2.3939	0
Tesnatilimab	43	155.29	0	2.2408	0.4
Tezepelumab	51	128.99	0.1198	1.4215	-3.78
Tifcemalimab	51	126.538	0.4643	0.3408	4.4
Tigatuzumab	45	111.113	0.1131	0.0691	3.1
Tilavonemab	46	145.053	0.125	2.6442	-0.99
Tildrakizumab	43	138.131	0	0.1753	4.2
Tilogotamab	44	119.954	0.0675	0.2022	6.51
Timolumab	44	127.403	0	0	6
Tiragolumab	59	147.41	0.1549	0.4715	0
Tislelizumab	45	139.518	0.1123	0	-3.6
Tisotumab	45	132.742	0	0.0599	0
Tixagevimab	52	152.643	0.0044	0.0506	6.2
Tobemstomig1	51	149.615	0	0.4989	-8
Tobemstomig2	48	167.555	0	1.7138	-15
Tocilizumab	46	136.985	0.0868	0	12.4
Tomaralimab	49	133.323	1.1319	0.1361	-2
Tomuzotuximab	46	115.114	0	0.2915	0
Toripalimab	57	177.144	0.0004	0.3335	6.72
Torudokimab	51	157.809	0.1239	0	8.61
Tosatoxumab	53	155.924	0.0487	1.3627	0
Tovetumab	48	122.618	0.1707	0.0798	20.5
Tozorakimab	53	129.654	1.5078	0.1138	0
Tralokinumab	51	153.008	0.0413	1.6638	-3
Trastuzumab	47	131.301	0.246	0.0781	9.61
Tregalizumab	55	167.336	0.1843	1.5143	0
Tremelimumab	52	167.937	0.0376	0.178	12
Trevogrumab	47	174.262	0	0.2676	-1
Trontinemab2	55	159.046	1.1329	0	12.4
Tucotuzumab	42	132.899	0	0	6
Tulisokibart	42	117.769	0.4603	0.264	3.1
Tuparstobart	49	130.991	0.0036	0.3251	0.1
Tusamitamab	47	146.972	0	0.0679	-2
Ubamatamab1	45	139.151	0	0.0591	12
Ubamatamab2	52	131.563	0.0605	1.2177	3.3
Ublituximab	44	123.987	0	0.0472	12.3
Ulenistamab	53	142.234	1.3234	0.3631	9
Uliledlimab	46	120.896	0	1.2661	9
Ulocuplumab	52	164.628	0.2119	0	6
Ulviprubart	51	141.952	0.0111	0.058	0
Umesolerbart	46	126.81	0.103	0.2362	4
Unasnemab	43	119.238	1.3283	0.1888	5.61
Upanovimab	52	133.961	0.107	0.3039	0
Upifitamab	46	126.775	0.2512	0	2
Urelumab	50	134.146	0	0.0927	1.1
Urtoxazumab	46	123.282	1.2211	0.0839	2
Ustekinumab	46	114.527	0	0.3185	2
Utomilumab	45	139.232	0.1332	0.2108	-2
Vadastuximab	44	108.909	0.2354	2.613	-2
Valanafusp	40	113.845	0.0382	0.2253	-3.1
Vanucizumab1	58	155.574	0	1.3603	-2.7
Varisacumab	53	165.783	0.3801	1.4052	0
Varlilumab	46	125.461	0	0.0583	9
Varokibart	46	144.854	0	1.3824	-3.69
Vatelizumab	45	136.374	0.1301	0.0596	0
Vedolizumab	53	125.959	0.0116	0.5865	0
Veltuzumab	47	121.488	0	0	0
Vibostolimab	46	123.356	0	0.3386	4.2
Vilamakitug	51	152.972	0.0359	1.3582	-1.9
Vilobelimab	50	135.21	0.258	2.5915	-5.8
Visilizumab	46	114.608	0.0065	0.2048	12.3
Visugromab	45	138.956	1.2254	2.4987	9
Vixarelimab	57	166.107	1.1125	0.2147	1.1
Vobramitamab	45	125.004	0.1133	0.1255	3.3
Vofatamab	54	166.329	0.0313	0.6596	-2.1
Volagidemab	55	160.205	0.1189	0.2844	6.3
Volociximab	52	141.995	0	0.0434	4
Volrustomig2	54	164.865	0.0377	0	4
Vonlerolizumab	44	105.718	0.1633	0.2211	-4.1
Vopratelimab	48	148.292	0.1221	2.8722	0
Vorsetuzumab	49	124.387	0.083	0.4339	0
Vudalimab1	46	141.295	0	0	4
Vudalimab2	49	139.363	0.1254	0	5.61
Vunakizumab	49	114.336	0	0.2474	0
Xeligekimab	54	133.496	0.033	1.9254	-6.2
Xentuzumab	48	154.745	1.1361	0	4
Zagotenemab	48	126.769	0.3121	1.2184	6.3
Zalifrelimab	45	153.402	0	0	6
Zalutumumab	52	151.224	0.1164	1.1657	0
Zamerovimab	48	120.441	0	0	4
Zampilimab	41	148.837	0.0263	1.3498	0
Zanidatamab1	46	122.455	0	0	6
Zanolimumab	42	123.209	0	0	6.51
Zansecimab	48	125.577	0.1166	0.164	-3.1
Zelminemab	47	144.056	0.2331	0.1293	6
Zeluvalimab	47	163.648	0	0.0382	-1.89
Zenocutuzumab1	51	118.274	0.1288	0	15.6
Zenocutuzumab2	48	127.257	0	0	9
Zigakibart	48	136.32	0	0.1669	3
Zilovertamab	43	154.416	0	1.3735	-0.1
Ziltivekimab	46	138.288	0	1.4306	-2.7
Zimberelimab	54	155.052	0.0362	0	-5.7
Zolbetuximab	51	126.073	0.0749	0	6
Zuberitamab	48	150.179	0	0	6

## Sheet: FigS3_MultipleABB2Runs
Run1							Run2							Run3
CST	Total CDR Length	PSH	PPC	PNC	SFvCSP		CST	Total CDR Length	PSH	PPC	PNC	SFvCSP		CST	Total CDR Length	PSH	PPC	PNC	SFvCSP
Abagovomab	46	121.498	0.074	0.2876	6.51		Abagovomab	46	121.021	0.074	0.2874	6.51		Abagovomab	Placeholder	123.15	0.0746	0.2946	6.51
Abciximab	45	116.477	0.0874	0	0		Abciximab	45	118.161	0.0388	0	0		Abciximab	Placeholder	118.181	0.0406	0	0
Abelacimab	53	157.329	0.0803	0.2041	2		Abelacimab	53	157.707	0.0799	0.2041	2		Abelacimab	Placeholder	157.413	0.0801	0.2045	2
Abituzumab	45	109.813	0.0731	0.0368	-3.1		Abituzumab	45	117.005	0.0734	0.0371	-3.1		Abituzumab	Placeholder	116.91	0.0739	0.0367	-3.1
Abrilumab	45	111.763	0	0.8167	-8		Abrilumab	45	110.493	0	0.8231	-8		Abrilumab	Placeholder	111.277	0	0.8631	-8
Acapatamab1	48	138.684	0.1146	0.1701	-1.1		Acapatamab1	48	138.289	0.1135	0.1251	-1.1		Acapatamab1	Placeholder	135.078	0.1136	0.1735	-1.1
Acapatamab2	55	141.628	0.4656	0	9		Acapatamab2	55	140.924	0.4772	0	9		Acapatamab2	Placeholder	141.093	0.4788	0	9
Acasunlimab1	50	153.376	0.0257	1.4005	-0.99		Acasunlimab1	50	151.992	0.0258	1.3988	-0.99		Acasunlimab1	Placeholder	152.962	0.0259	1.3637	-0.99
Acasunlimab2	47	147.381	0	1.2279	-1		Acasunlimab2	47	147.915	0	1.2242	-1		Acasunlimab2	Placeholder	150.55	0.0606	1.2272	0
Actoxumab	49	137.013	0	1.2617	3.1		Actoxumab	49	130.96	0	1.257	3.1		Actoxumab	Placeholder	133.734	0	1.2567	3.1
Adalimumab	48	129.107	0	1.3499	-19.5		Adalimumab	48	129.372	0	1.3573	-19.5		Adalimumab	Placeholder	129.315	0	1.3491	-19.5
Adebrelimab	50	132.881	0.0005	1.7788	-7.2		Adebrelimab	50	131.081	0.0005	1.7787	-7.2		Adebrelimab	Placeholder	131.209	0.0005	1.7798	-7.2
Adecatumumab	54	149.911	0	0.1278	0		Adecatumumab	54	158.752	0	0.2078	0		Adecatumumab	Placeholder	152.944	0	0.0937	0
Adintrevimab	57	174.28	0	1.1257	-0.9		Adintrevimab	57	165.955	0	1.1257	0.1		Adintrevimab	Placeholder	169.609	0	1.1259	0.1
Aducanumab	51	139.512	2.575	0.0921	27		Aducanumab	51	146.732	2.5718	0.0924	27		Aducanumab	Placeholder	139.554	2.5694	0.0909	27
Alacizumab	44	155.458	0	1.4132	-3		Alacizumab	44	169.129	0.0443	1.4065	-4		Alacizumab	Placeholder	162.608	0	1.4085	-3
Alemtuzumab	48	141.315	0.7855	0.1761	26.01		Alemtuzumab	48	129.849	0.7771	0.1741	26.01		Alemtuzumab	Placeholder	141.765	0.7758	0.1739	26.01
Alirocumab	51	156.394	0.0622	0.2512	2.1		Alirocumab	51	152.178	0.0601	0.1724	3.1		Alirocumab	Placeholder	146.373	0.0627	0.1786	3.1
Alomfilimab	52	134.653	0	1.2682	-5.8		Alomfilimab	52	136.618	0	1.3052	-5.8		Alomfilimab	Placeholder	135.527	0	1.2693	-5.8
Amatuximab	45	115.392	0.4677	0.2798	1.21		Amatuximab	45	120.477	0.4673	0.275	1.21		Amatuximab	Placeholder	112.443	0.4668	0.2773	1.21
Amivantamab2	46	122.537	0	0.0784	0.31		Amivantamab2	46	122.933	0	0.0796	0.31		Amivantamab2	Placeholder	123.272	0	0.0793	0.31
Amlitelimab	54	165.984	0.0523	0.1502	2.2		Amlitelimab	54	164.51	0.0533	0.2316	2.2		Amlitelimab	Placeholder	164.319	0.0528	0.2292	2.2
Amubarvimab	44	149.111	0	0.0474	4		Amubarvimab	44	138.691	0	0.0494	4		Amubarvimab	Placeholder	138.867	0	0.0492	4
Anbenitamab1	46	129.455	0	0	9.3		Anbenitamab1	46	128.146	0	0	9.3		Anbenitamab1	Placeholder	128.482	0	0	9.3
Andecaliximab	42	131.308	0	0	3		Andecaliximab	42	128.657	0	0	3		Andecaliximab	Placeholder	136.88	0	0	6
Anetumab	52	157.037	0.1453	0.3266	0.2		Anetumab	52	164.621	0.1447	0.3216	0.2		Anetumab	Placeholder	150.22	0.1474	0.3288	0.1
Anifrolumab	45	138.875	0.1133	0.6452	0.1		Anifrolumab	45	138.833	0.1133	0.6498	0.1		Anifrolumab	Placeholder	139.295	0.1134	0.6523	0.1
Anrukinzumab	49	138.651	0.1386	1.6665	0		Anrukinzumab	49	135.271	0.1557	1.7081	0		Anrukinzumab	Placeholder	136.395	0.1487	1.7123	0
Anselamimab	43	119.065	0.148	0	0.41		Anselamimab	43	120.495	0.163	0	0.42		Anselamimab	Placeholder	120.928	0.1639	0	0.42
Ansuvimab	46	144.724	0.0922	0.3191	0		Ansuvimab	46	144.362	0.0923	0.3224	0		Ansuvimab	Placeholder	143.143	0.0923	0.3206	0
Apamistamab	52	154.768	0.0447	0.4843	3.3		Apamistamab	52	159.041	0.0453	0.4293	0.3		Apamistamab	Placeholder	154.753	0.0448	0.4876	2.2
Apitegromab	56	168.09	0.0041	0	0		Apitegromab	56	178.353	0.0041	1.1269	-2.1		Apitegromab	Placeholder	178.1	0.0041	1.1285	-2.1
Arcitumomab	47	135.612	0.1925	0	15		Arcitumomab	47	139.832	0.3593	0	20		Arcitumomab	Placeholder	132.453	0.3456	0	25
Ascrinvacumab	46	131.153	0	0.2002	6.2		Ascrinvacumab	46	130.96	0	0.1996	6.2		Ascrinvacumab	Placeholder	133.669	0	0.1825	4.2
Aselizumab	47	138.055	0	2.0122	0		Aselizumab	47	141.154	0	2.1123	0		Aselizumab	Placeholder	138.173	0	2.0121	0
Astegolimab	48	119.538	0.1126	0.3653	-2.2		Astegolimab	48	121.791	0.1127	0.3836	-2.2		Astegolimab	Placeholder	126.367	0.1518	0.3465	-2.2
Atezolizumab	45	133.819	1.2639	0.0587	4.41		Atezolizumab	45	130.258	1.258	0.0515	4.41		Atezolizumab	Placeholder	124.465	1.2565	0.0485	4.41
Atibuclimab	46	118.387	0.1508	1.6779	0		Atibuclimab	46	126.743	0.1436	1.6779	0		Atibuclimab	Placeholder	120.168	0.1468	1.6789	0
Atidortoxumab	46	132.012	0	0.601	4.4		Atidortoxumab	46	135.325	0	0.1167	8.4		Atidortoxumab	Placeholder	124.089	0	0	12.4
Atisnolerbart	48	118.605	0.0147	0	6.2		Atisnolerbart	48	123.769	0.0145	0	6.2		Atisnolerbart	Placeholder	123.674	0.0146	0	6.2
Avdoralimab	51	156.757	0.0405	0.0575	6		Avdoralimab	51	169.067	0.04	0.0574	6		Avdoralimab	Placeholder	162.365	0.0402	0.057	6
Avelumab	51	176.551	0.1832	0	2.2		Avelumab	51	176.226	0.1494	0	2.2		Avelumab	Placeholder	179.842	0.1424	0	2.2
Avizakimab	43	95.5829	0.0421	0.2002	0		Avizakimab	43	113.303	0.0418	0.1979	0		Avizakimab	Placeholder	98.3509	0.0421	0.1953	0
Axatilimab	53	127.276	0.1727	3.7638	-9		Axatilimab	53	118.361	0.1214	3.7793	-6		Axatilimab	Placeholder	117.941	0.1188	3.7371	-9
Bafisontamab2	44	113.718	0	0	8		Bafisontamab2	44	113.878	0	0	8		Bafisontamab2	Placeholder	113.782	0	0	8
Balstilimab	40	119.497	0.0173	0.0518	8.8		Balstilimab	40	115.882	0.0175	0.0503	8.8		Balstilimab	Placeholder	119.5	0.0174	0.0521	8.8
Bamlanivimab	52	149.521	0.1134	0	15.3		Bamlanivimab	52	149.477	0.1136	0	15.3		Bamlanivimab	Placeholder	149.194	0.1136	0	15.3
Bapineuzumab	51	160.24	0.3154	0.2542	-2.79		Bapineuzumab	51	158.677	0.2988	0.5342	-0.99		Bapineuzumab	Placeholder	166.805	0.3078	0.2555	-2.79
Barzolvolimab	43	108.345	0	0.0515	21		Barzolvolimab	43	105.946	0	0.0472	21		Barzolvolimab	Placeholder	109.75	0	0.044	21
Basiliximab	41	112.278	0.1388	0.092	10.5		Basiliximab	41	112.939	0.0862	0.0912	10.5		Basiliximab	Placeholder	112.336	0.139	0.0922	10.5
Batoclimab	50	138.371	1.1367	1.3873	-3.69		Batoclimab	50	139.683	1.1357	1.3853	-3.69		Batoclimab	Placeholder	142.847	1.1539	1.388	-3.69
Bavituximab	47	119.129	0.0043	0.2875	-0.3		Bavituximab	47	119.371	0.0043	0.2882	0.7		Bavituximab	Placeholder	119.035	0.0043	0.2909	-0.3
Bebtelovimab	49	145.464	1.2811	2.6329	-2.88		Bebtelovimab	49	145.98	1.1986	2.6048	-2.88		Bebtelovimab	Placeholder	142.794	1.1938	2.6377	-2.88
Becotatug	46	104.325	0	0.1113	0		Becotatug	46	111.427	0	0.3602	1		Becotatug	Placeholder	105.052	0	0.2656	0
Befovacimab	44	138.829	0.1173	0	0		Befovacimab	44	136.758	0.1589	0.0761	0		Befovacimab	Placeholder	141.715	0.1141	0.0838	0
Begelomab	46	137.971	0.2525	0.038	6		Begelomab	46	137.818	0.2534	0.0372	6		Begelomab	Placeholder	139.704	0.2541	0	6
Belantamab	48	121.249	1.1296	0	6.51		Belantamab	48	126.167	1.1332	0	6.51		Belantamab	Placeholder	124.151	1.129	0	6.51
Belimumab	52	154.82	0.4046	0.1721	-7.98		Belimumab	52	159.33	0.4045	0.1382	-7.98		Belimumab	Placeholder	153.577	0.4033	0.1711	-7.98
Belrestotug	49	124.123	0.0039	0	3.3		Belrestotug	49	132.756	0.0044	0	3.3		Belrestotug	Placeholder	130.387	0.0037	0	3.3
Bemarituzumab	41	113.129	0	0.0512	6.2		Bemarituzumab	41	110.919	0	0.0513	6.2		Bemarituzumab	Placeholder	110.867	0	0.0513	6.2
Bempikibart	50	137.515	0.0232	1.2072	4.2		Bempikibart	50	137.332	0.0233	1.2057	4.2		Bempikibart	Placeholder	137.656	0.0229	1.2204	4.2
Benralizumab	48	145.527	0.0254	1.431	4.51		Benralizumab	48	153.009	0.026	1.4552	4.51		Benralizumab	Placeholder	156.798	0.026	1.4413	4.51
Bentracimab	60	197.462	1.1693	0.0412	3.6		Bentracimab	60	193.617	1.1579	0.0434	0.6		Bentracimab	Placeholder	189.638	1.1671	0.0428	3.6
Benufutamab	45	101.419	0.2574	0.0357	3		Benufutamab	45	101.61	0.2566	0.0356	0		Benufutamab	Placeholder	105.186	0.2567	0	3
Bepranemab	50	136.419	0.3794	0.0652	-1.89		Bepranemab	50	135.246	0.3774	0.063	-3.99		Bepranemab	Placeholder	139.118	0.3796	0.0643	-1.89
Berlimatoxumab	46	123.18	0.1755	0.2659	10.2		Berlimatoxumab	46	123.034	0.1755	0.2666	10.2		Berlimatoxumab	Placeholder	124.223	0.1651	0.2684	10.2
Bermekimab	49	144.054	0.1311	0.0874	4.51		Bermekimab	49	145.603	0.1327	0.0861	4.51		Bermekimab	Placeholder	145.527	0.1289	0.1307	4.51
Bersanlimab	49	151.52	0	0.1736	1		Bersanlimab	49	158.903	0	0.1607	1		Bersanlimab	Placeholder	151.465	0	0.1708	1
Betifisolimab	50	140.138	0.0397	1.8188	0		Betifisolimab	50	133.178	0.0401	1.8107	0		Betifisolimab	Placeholder	140.219	0.04	1.8191	0
Bevacizumab	50	133.66	0.0005	0	-0.88		Bevacizumab	50	126.138	0.0005	0	-0.88		Bevacizumab	Placeholder	129.395	0.0005	0	-0.88
Bexmarilimab	50	141.81	1.3588	2.4809	8.2		Bexmarilimab	50	134.958	1.3643	2.4722	8.2		Bexmarilimab	Placeholder	140.776	1.3596	2.476	8.2
Bezlotoxumab	47	116.109	0.2081	0	6		Bezlotoxumab	47	116.269	0.2107	0	6		Bezlotoxumab	Placeholder	106.441	0.2068	0	6
Bimagrumab	47	135.491	1.1329	0	12.4		Bimagrumab	47	134.937	1.133	0	12.4		Bimagrumab	Placeholder	140.134	1.1347	0	12.4
Bimekizumab	52	134.96	0.1952	1.2524	1.1		Bimekizumab	52	136.173	0.2024	1.2435	1.1		Bimekizumab	Placeholder	130.212	0.1971	1.2518	1.1
Birtamimab	51	146.155	0.2643	0.0504	2.2		Birtamimab	51	146.1	0.2618	0.0504	2.2		Birtamimab	Placeholder	153.363	0.2665	0.0501	4.4
Bleselumab	47	150.789	0.0148	0.1046	12.2		Bleselumab	47	149.672	0.0147	0.1026	12.2		Bleselumab	Placeholder	149.568	0.0147	0.1046	12.2
Blinatumomab1	55	154.736	1.1218	2.2285	0		Blinatumomab1	55	147.365	1.1238	2.2455	0		Blinatumomab1	Placeholder	154.302	1.1208	2.2147	0
Blinatumomab2	45	137.457	0.3329	1.2628	12.3		Blinatumomab2	45	117.851	0.3095	1.1271	16.4		Blinatumomab2	Placeholder	112.294	0.3394	1.1261	12.4
Blosozumab	45	117.933	0	1.3157	-8.4		Blosozumab	45	113.101	0	1.1483	-6.3		Blosozumab	Placeholder	123.706	0	1.181	-6.3
Bococizumab	45	135.546	0.3892	0.0732	30		Bococizumab	45	130.057	0.3947	0.0748	30		Bococizumab	Placeholder	138.483	0.3929	0.0731	30
Boserolimab	42	124.69	0.1324	0.2957	-2		Boserolimab	42	136.15	0.1274	0.4376	-1		Boserolimab	Placeholder	130.526	0.1355	0.2957	-2
Botensilimab	45	159.624	0	0.0592	6		Botensilimab	45	160.034	0	0.0579	6		Botensilimab	Placeholder	159.766	0	0.0406	6
Brazikumab	56	177.351	0.1252	0.105	1		Brazikumab	56	174.33	0.1262	0.0983	1		Brazikumab	Placeholder	172.105	0.1244	0.1692	1
Bremzalerbart	43	120.363	0.0397	0	3		Bremzalerbart	43	124.135	0	0	3		Bremzalerbart	Placeholder	132.446	0	0	3
Brentuximab	48	143.368	0	1.9682	-11.8		Brentuximab	48	139.087	0	1.9544	-9.8		Brentuximab	Placeholder	139.115	0	1.9546	-9.8
Briakinumab	47	129.268	0.1656	0	4.62		Briakinumab	47	121.972	0.1659	0	8.82		Briakinumab	Placeholder	118.707	0.1694	0	8.82
Briquilimab	48	131.439	0.2509	1.9655	-20		Briquilimab	48	128.024	0.2498	1.9714	-20		Briquilimab	Placeholder	131.587	0.2538	1.9557	-20
Brodalumab	43	111.784	1.2201	0	6		Brodalumab	43	111.937	1.2207	0	6		Brodalumab	Placeholder	105.679	1.215	0	6
Brolucizumab	50	146.705	0	3.4123	-5.39		Brolucizumab	50	138.151	0	3.4577	-5.39		Brolucizumab	Placeholder	144.889	0	3.454	-5.39
Budigalimab	50	139.843	0.0473	0.3558	-5.07		Budigalimab	50	141.085	0.0472	0.355	-5.07		Budigalimab	Placeholder	140.416	0.0473	0.3555	-5.07
Burfiralimab	45	115.771	0.1457	0.2772	2		Burfiralimab	45	111.395	0.0934	0.2724	2		Burfiralimab	Placeholder	112.853	0.0926	0.2903	2
Burosumab	43	129.608	0.0221	0.4045	1.1		Burosumab	43	128.308	0.0234	0.3902	1.1		Burosumab	Placeholder	129.628	0.0222	0.4092	1.1
Cabiralizumab	53	145.619	0	2.0046	-15		Cabiralizumab	53	147.367	0	2.0141	-15		Cabiralizumab	Placeholder	137.86	0	2.0184	-15
Cadonilimab1	42	122.468	0.2882	1.5202	8		Cadonilimab1	42	122.207	0.3035	1.5186	8		Cadonilimab1	Placeholder	121.71	0.2985	1.5272	8
Cadonilimab2	45	142.075	0.0481	0	6.3		Cadonilimab2	45	143.727	0.053	0	6.3		Cadonilimab2	Placeholder	142.176	0.0616	0	6.3
Camidanlumab	42	122.331	1.2908	0.0604	10		Camidanlumab	42	136.564	1.2853	0.0596	10		Camidanlumab	Placeholder	131.89	1.3322	0.0619	10
Camrelizumab	43	118.544	0	0.0588	0		Camrelizumab	43	125.097	0	0.0618	1		Camrelizumab	Placeholder	118.319	0	0	2
Canakinumab	45	113.683	0	0.2308	2		Canakinumab	45	113.674	0	0.2281	2		Canakinumab	Placeholder	112.218	0.0359	0.2364	2
Cantuzumab	51	138.208	1.1143	0.2883	8.4		Cantuzumab	51	138.901	1.1182	0.2917	3.3		Cantuzumab	Placeholder	138.591	1.1157	0.2946	4.4
Carlumab	48	128.915	0	0.6608	-0.1		Carlumab	48	130.747	0	0.6111	-0.1		Carlumab	Placeholder	128.916	0	0.6518	-0.1
Carotuximab	44	145.299	1.4622	0.055	8.4		Carotuximab	44	141.541	1.4486	0.0555	8.4		Carotuximab	Placeholder	147.874	1.4613	0.0568	8.4
Casdozokitug	59	180.144	0.0489	0.1283	4.1		Casdozokitug	59	182.254	0.0397	0.1893	4.1		Casdozokitug	Placeholder	186.935	0.004	0.1344	4.1
Cemiplimab	44	150.162	0	0.0818	0		Cemiplimab	44	150.049	0	0.0833	0		Cemiplimab	Placeholder	155.509	0	0.0811	0
Cendakimab	50	142.178	1.2151	1.16	12.3		Cendakimab	50	141.577	1.211	1.161	12.3		Cendakimab	Placeholder	141.301	1.2153	1.1562	12.3
Certolizumab	45	119.249	0	0.0542	0		Certolizumab	45	123.791	0.0571	0.0623	3		Certolizumab	Placeholder	117.692	0	0.0507	0
Cetrelimab	50	163.795	0	0.1075	-2		Cetrelimab	50	152.929	0	0.1107	-2		Cetrelimab	Placeholder	152.423	0	0.1086	-2
Cetuximab	46	130.235	0	0.0365	0		Cetuximab	46	119.909	0	0.0362	0		Cetuximab	Placeholder	124.513	0	0.0365	0
Cevostamab1	47	123.547	0.2079	0	4.4		Cevostamab1	47	106.527	0.2234	0	4.4		Cevostamab1	Placeholder	110.763	0.1927	0	4.4
Cevostamab2	51	137.55	2.6161	0.193	-5		Cevostamab2	51	144.175	2.7846	0.1937	-6		Cevostamab2	Placeholder	137.888	2.7312	0.193	-5
Cibisatamab1	49	117.934	0.1451	0.0536	0		Cibisatamab1	49	140.288	2.4613	0.0864	6		Cibisatamab1	Placeholder	133.065	0.1397	0.0845	-5
Cibisatamab2	51	145.314	1.1631	0.3699	-4		Cibisatamab2	51	144.762	1.124	0.3735	-4		Cibisatamab2	Placeholder	145.08	1.1236	0.3655	-4
Cilgavimab	63	161.892	0.4396	0.266	3		Cilgavimab	63	184.371	0.4771	0.2755	2		Cilgavimab	Placeholder	181.488	0.4659	0.3064	2
Cinpanemab	42	157.007	0.1094	0.5213	8.41		Cinpanemab	42	159.9	0.1099	0.5174	8.41		Cinpanemab	Placeholder	157.378	0.1091	0.5203	8.41
Cixutumumab	59	197.398	1.1839	0.2164	-1.89		Cixutumumab	59	206.935	1.1433	0.1171	0.31		Cixutumumab	Placeholder	206.871	1.1886	0.1186	0.31
Clazakizumab	50	132.698	0	2.3565	-6		Clazakizumab	50	129.666	0	1.2892	-3		Clazakizumab	Placeholder	124.097	0	1.3048	-3
Clervonafusp	47	149.225	1.2282	0.1387	8		Clervonafusp	47	149.544	1.2465	0.1524	8		Clervonafusp	Placeholder	149.674	1.2623	0.1576	8
Clesrovimab	54	152.699	0.6848	1.5425	3		Clesrovimab	54	156.463	0.2523	1.4995	2		Clesrovimab	Placeholder	152.586	0.6848	1.5128	3
Clivatuzumab	47	147.109	0	0.0597	6.3		Clivatuzumab	47	141.484	0	0.0594	6		Clivatuzumab	Placeholder	141.868	0	0.0599	6
Cobolimab	40	133.069	1.1478	0.1509	0		Cobolimab	40	131.286	1.1424	0.149	0		Cobolimab	Placeholder	133.257	1.1382	0.1489	0
Codrituzumab	47	122.638	0.3284	0.4485	0.22		Codrituzumab	47	122.627	0.3284	0.4646	0.22		Codrituzumab	Placeholder	122.791	0.327	0.4505	0.22
Coltuximab	44	123.546	0.0911	0.1532	3		Coltuximab	44	127.528	0.091	0.1544	3		Coltuximab	Placeholder	123.652	0.0891	0.1533	3
Conatumumab	50	142.534	0.1557	0.2118	8.4		Conatumumab	50	141.087	0.1642	0.1976	8.4		Conatumumab	Placeholder	130.711	0.1584	0.1933	8.4
Concizumab	53	160.857	0	1.8807	1.9		Concizumab	53	160.705	0	1.8813	1.9		Concizumab	Placeholder	160.774	0	1.8814	1.9
Cosfroviximab	49	123.094	0.083	2.4609	0		Cosfroviximab	49	129.034	0.08	2.6182	-1		Cosfroviximab	Placeholder	129.148	0.0841	2.6241	-1
Cosibelimab	51	143.531	0.3953	1.1771	-1.8		Cosibelimab	51	140.572	0.3704	1.1794	-3.6		Cosibelimab	Placeholder	143.583	0.3908	1.2305	-3.6
Crefmirlimab	45	120.383	0.024	0.5723	3.3		Crefmirlimab	45	117.897	0.0241	0.5725	0.3		Crefmirlimab	Placeholder	120.313	0.0241	0.5719	3.3
Crenezumab	44	140.29	0.0552	0.0399	0		Crenezumab	44	139.491	0.0557	0.0404	0		Crenezumab	Placeholder	139.376	0.0556	0.0399	0
Crexavibart	62	195.685	0.1693	0.6204	-1.1		Crexavibart	62	201.101	0.3691	0.6626	0		Crexavibart	Placeholder	204.851	0.3598	0.6453	0
Crizanlizumab	53	129.864	0	2.1176	-3.8		Crizanlizumab	53	126.291	0	2.1315	-1.9		Crizanlizumab	Placeholder	133.51	0	2.0794	-3.8
Crovalimab	53	123.069	0.1529	0.327	6.4		Crovalimab	53	125.729	0.0128	0.3612	4.4		Crovalimab	Placeholder	125.717	0.2282	0.3403	6.4
Cusatuzumab	53	161.224	0.1129	0.0694	3.61		Cusatuzumab	53	153.932	0.119	0.1027	1.71		Cusatuzumab	Placeholder	158.308	0.1187	0.107	1.71
Dacetuzumab	46	138.017	0.0006	0	12.6		Dacetuzumab	46	142.582	0.0006	0	16.8		Dacetuzumab	Placeholder	139.812	0.0007	0	16.8
Daclizumab	42	144.262	0.1649	0	0.3		Daclizumab	42	144.556	0.1646	0	0.3		Daclizumab	Placeholder	141.85	0.1657	0	0.3
Dafsolimab	46	125.255	0.0434	0.1937	6		Dafsolimab	46	122.41	0.1312	0.1084	9		Dafsolimab	Placeholder	115.906	0.0444	0.1086	6
Dalotuzumab	49	124.431	0.1241	0	6		Dalotuzumab	49	119.094	0.1247	0	6		Dalotuzumab	Placeholder	118.987	0.1243	0	6
Danburstotug	50	151.344	1.1235	0.1132	0.1		Danburstotug	50	151.162	1.1246	0.1134	0.1		Danburstotug	Placeholder	150.575	1.121	0.1133	0.1
Dapirolizumab	45	116.337	0	1.447	4.2		Dapirolizumab	45	117.816	0.0198	1.4472	4.4		Dapirolizumab	Placeholder	114.003	0	1.448	4.2
Daratumumab	49	139.522	0.0378	0.1588	0		Daratumumab	49	142.346	0.1191	0.1228	0		Daratumumab	Placeholder	142.622	0.1286	0.128	0
Datopotamab	48	102.725	0	0	12.3		Datopotamab	48	102.389	0	0	12.3		Datopotamab	Placeholder	107.689	0	0	12.3
Daxdilimab	53	136.011	0	0.1664	6.3		Daxdilimab	53	136.001	0	0.1699	6.3		Daxdilimab	Placeholder	136.33	0	0.1693	6.3
Dectrekumab	49	139.781	0	0.4262	0		Dectrekumab	49	139.637	0	0.3881	0		Dectrekumab	Placeholder	147.451	0	0.3432	0
Denintuzumab	46	125.313	1.1711	2.5268	2.2		Denintuzumab	46	128.052	1.1716	2.5296	2.2		Denintuzumab	Placeholder	128.391	1.1713	2.5321	2.2
Denosumab	50	127.695	0.2355	0	0		Denosumab	50	131.389	0.2363	0	4		Denosumab	Placeholder	135.413	0.2278	0	4
Depatuxizumab	43	107.6	0.0057	0	1.2		Depatuxizumab	43	107.664	0.0057	0	1.2		Depatuxizumab	Placeholder	106.938	0.0057	0	1.2
Depemokimab	52	146.494	0.2126	0.0941	4.4		Depemokimab	52	156.451	0.2205	0.0978	4.4		Depemokimab	Placeholder	156.591	0.2161	0.0964	4.4
Derlotuximab	48	108.021	2.4332	0	12		Derlotuximab	48	120.979	2.4199	0	10		Derlotuximab	Placeholder	115.868	2.4305	0	12
Devextinetug	45	159.481	0	0.1177	-2.7		Devextinetug	45	155.128	0	0.1178	-2.7		Devextinetug	Placeholder	160.971	0	0.1178	-2.7
Dezamizumab	49	132.572	0.0187	0.7181	0		Dezamizumab	49	132.459	0.0188	0.7157	0		Dezamizumab	Placeholder	128.78	0.0186	0.6927	0
Dilpacimab1	45	134.335	0.2256	1.3013	-2		Dilpacimab1	45	146.422	0.221	1.3124	-2		Dilpacimab1	Placeholder	134.316	0.2262	1.2937	-2
Dinutuximab	46	135.562	0.2814	0	0.54		Dinutuximab	46	135.804	0.2962	0	0.54		Dinutuximab	Placeholder	135.721	0.297	0	0.54
Diridavumab	53	142.927	2.4047	0.0999	6		Diridavumab	53	131.781	2.4254	0.0989	6		Diridavumab	Placeholder	138.523	2.395	0.0993	6
Disitamab	40	128.137	0.1526	0.107	-2.48		Disitamab	40	126.039	0.1524	0.1065	-2.48		Disitamab	Placeholder	125.055	0.1531	0.1074	-2.48
Divozilimab	47	141.489	0.1755	0	12		Divozilimab	47	140.942	0.1711	0	12		Divozilimab	Placeholder	141.477	0.174	0	12
Docaravimab	46	133.316	0.0434	0.3114	0.01		Docaravimab	46	125.109	0.0439	0.1526	0.11		Docaravimab	Placeholder	122.316	0.0437	0.1662	-0.99
Domagrozumab	43	121.738	0	0	3		Domagrozumab	43	125.536	0	0.0536	3		Domagrozumab	Placeholder	126.809	0	0.0529	3
Domvanalimab	46	133.204	0.1409	0.1806	8		Domvanalimab	46	128.883	0.1372	0.1745	8		Domvanalimab	Placeholder	133.527	0.1372	0.1891	8
Donanemab	47	141.649	0.1731	0.0484	4.2		Donanemab	47	148.936	0.1729	0.1143	4.2		Donanemab	Placeholder	148.832	0.1736	0.1137	4.2
Dostarlimab	43	114.492	0	0.0551	0		Dostarlimab	43	114.445	0	0.0556	0		Dostarlimab	Placeholder	114.46	0	0.0551	0
Drozitumab	50	150.364	0.0271	1.3702	0		Drozitumab	50	150.332	0.0269	1.3306	0		Drozitumab	Placeholder	150.252	0.0271	1.3384	0
Duligotuzumab	48	126.392	0.1076	0.4155	0		Duligotuzumab	48	131.155	0.0935	0.4121	0		Duligotuzumab	Placeholder	139.35	0.1085	0.7063	0
Dupilumab	57	161.405	0.3625	0.0755	2		Dupilumab	57	166.224	0.3642	0.0763	2		Dupilumab	Placeholder	161.24	0.3545	0.0754	2
Durvalumab	49	112.236	0.1508	0.2369	0		Durvalumab	49	117.841	0.152	0.2334	0		Durvalumab	Placeholder	116.887	0.1508	0.2255	0
Dusigitumab	52	162.756	1.1846	0	6.3		Dusigitumab	52	153.299	1.183	0	9.3		Dusigitumab	Placeholder	156.248	1.1845	0	9.3
Ebdarokimab	46	108.509	1.174	0.2541	2		Ebdarokimab	46	109.242	1.1753	0.2547	2		Ebdarokimab	Placeholder	109.487	1.2119	0.2542	2
Eblasakimab	42	111.714	0	0	2.2		Eblasakimab	42	119.333	0.0255	0	4.2		Eblasakimab	Placeholder	121.995	0.0254	0	4.2
Ebronucimab	55	179.228	0	0.6778	2.7		Ebronucimab	55	174.382	0	0.6701	2.7		Ebronucimab	Placeholder	178.632	0	0.6787	2.7
Ecleralimab	48	169.171	0.1488	0.5701	-2.2		Ecleralimab	48	170.319	0.1487	0.5665	-2.2		Ecleralimab	Placeholder	165.678	0.1497	0.4831	-0.2
Ecromeximab	46	141.944	0.1478	0.0644	-4.59		Ecromeximab	46	141.988	0.1523	0.0647	-4.59		Ecromeximab	Placeholder	141.727	0.1545	0.0645	-4.59
Eculizumab	49	119.018	0	0.4605	0		Eculizumab	49	124.652	0	0.4619	0		Eculizumab	Placeholder	125.268	0	0.5109	0
Edrecolomab	43	119.479	0	0	3		Edrecolomab	43	116.715	0	0	5		Edrecolomab	Placeholder	113.905	0	0	5
Efalizumab	48	116.757	0.0321	0.5137	12.8		Efalizumab	48	122.533	0.0339	0.4076	12.8		Efalizumab	Placeholder	117.414	0.0336	0.3925	12.8
Efungumab	47	149.488	0.0421	0.4492	-2.7		Efungumab	47	152.114	0.0424	0.4471	-2.7		Efungumab	Placeholder	149.458	0.0423	0.4501	-2.7
Eldelumab	53	161.087	0	0.3368	0		Eldelumab	53	169.539	0	0.1225	2		Eldelumab	Placeholder	157.882	0	0.3408	0
Elezanumab	50	133.747	1.1441	0	4.41		Elezanumab	50	128.895	1.1455	0	4.41		Elezanumab	Placeholder	140.991	1.1451	0	4.41
Elgemtumab	44	140.403	0	1.3015	0		Elgemtumab	44	136.916	0	1.3028	0		Elgemtumab	Placeholder	140.367	0	1.3068	0
Elotuzumab	46	120.04	0.1197	0	0		Elotuzumab	46	120.354	0.1562	0	0		Elotuzumab	Placeholder	126.137	0.113	0	-2.1
Elranatamab1	43	153.319	0	0.0511	1		Elranatamab1	43	136.936	0	0.0512	1		Elranatamab1	Placeholder	153.381	0	0.0495	1
Elranatamab2	53	144.428	1.7954	0.3177	8.2		Elranatamab2	53	141.015	1.7909	0.271	10.2		Elranatamab2	Placeholder	145.544	1.8026	0.3172	8.2
Emactuzumab	42	117.275	0.0458	1.1171	6		Emactuzumab	42	117.35	0.0458	1.1191	8		Emactuzumab	Placeholder	117.385	0.0461	1.1167	8
Emapalumab	53	145.637	0.0061	1.1171	-0.99		Emapalumab	53	145.388	0.0062	1.1181	-0.99		Emapalumab	Placeholder	141.649	0.0064	1.1175	-0.09
Emfizatamab1	52	160.268	0.0424	0.0612	8		Emfizatamab1	52	158.421	0.0461	0.0644	8		Emfizatamab1	Placeholder	167.922	0.045	0.0638	8
Emfizatamab2	48	148.428	0.3416	1.5075	2		Emfizatamab2	48	140.528	0.3611	1.5099	2		Emfizatamab2	Placeholder	137.017	0.3409	1.5168	2
Emfizatamab3	52	169.733	0.0214	0.3315	2.1		Emfizatamab3	52	149.149	0.0213	0.3096	2.1		Emfizatamab3	Placeholder	156.154	0.0185	0.3048	2.1
Emfizatamab4	47	153.88	0.0054	0.1326	5.1		Emfizatamab4	47	158.941	0.005	0.1328	5.1		Emfizatamab4	Placeholder	152.369	0.005	0.1706	4.1
Emibetuzumab	43	122.543	1.1706	0	6		Emibetuzumab	43	122.476	1.1708	0	6		Emibetuzumab	Placeholder	119.642	1.1715	0	6
Emicizumab1	46	114.312	4.077	0.1174	-1		Emicizumab1	46	117.752	4.099	0.1202	0		Emicizumab1	Placeholder	117.436	4.0613	0.1194	-1
Emicizumab2	50	135.045	4.2223	0.3819	4		Emicizumab2	50	130.469	4.2861	0.2849	5		Emicizumab2	Placeholder	128.169	4.3071	0.3823	4
Enapotamab	44	130.639	0	0.0412	0		Enapotamab	44	133.153	0	0.0475	0		Enapotamab	Placeholder	133.257	0	0.0374	0
Enfortumab	44	134.314	0	0.0673	3		Enfortumab	44	134.882	0	0.0671	3		Enfortumab	Placeholder	135.587	0	0.0654	3
Enibarcimab	50	157.13	0.037	0.2166	0		Enibarcimab	50	157.924	0.0371	0.2108	0		Enibarcimab	Placeholder	157.257	0.0369	0.2173	0
Enoblituzumab	49	139.576	0.2107	0.0578	0		Enoblituzumab	49	137.206	0.2102	0.0687	0		Enoblituzumab	Placeholder	133.183	0.2207	0.0673	0
Enokizumab	49	127.329	0.0004	0.3637	4.4		Enokizumab	49	127.959	0.0046	0.3264	4.4		Enokizumab	Placeholder	122.138	0.0048	0.3628	4.4
Ensituximab	39	139.701	0.0796	0	3.3		Ensituximab	39	139.532	0.0822	0	3.3		Ensituximab	Placeholder	143.078	0.0868	0	3.3
Epcoritamab1	55	149.506	1.3197	0	9		Epcoritamab1	55	149.667	1.321	0	9		Epcoritamab1	Placeholder	146.616	1.3252	0	9
Epcoritamab2	49	136.043	0	0.046	-0.9		Epcoritamab2	49	131.276	0	0.0479	-0.9		Epcoritamab2	Placeholder	136.198	0	0.0448	-0.9
Epratuzumab	48	128.729	0.1518	0.1342	0		Epratuzumab	48	124.765	0.1524	0.135	0		Epratuzumab	Placeholder	132.573	0.1524	0.1352	0
Eptinezumab	44	142.093	0	0.0792	0.1		Eptinezumab	44	145.332	0	0.0807	0.2		Eptinezumab	Placeholder	144.829	0	0.0762	0.2
Erenumab	60	183.018	1.4894	0	20.4		Erenumab	60	183.431	1.4899	0	20.4		Erenumab	Placeholder	185.249	1.4898	0	20.4
Erlizumab	51	131.459	0.6255	0	6.51		Erlizumab	51	138.893	0.6019	0	4.41		Erlizumab	Placeholder	138.5	0.6188	0	6.51
Etaracizumab	44	137.897	0.1853	0.0554	4.2		Etaracizumab	44	138.061	0.1818	0.0546	4.2		Etaracizumab	Placeholder	128.259	0.1858	0.0561	4.2
Etesevimab	48	137.417	0	0.252	3		Etesevimab	48	138.999	0	0.3196	3		Etesevimab	Placeholder	139.254	0	0.2677	3
Etigilimab	45	128.71	0	0	12		Etigilimab	45	128.314	0	0	12		Etigilimab	Placeholder	131.761	1.1177	0	18
Etokimab	49	119.225	0.2419	0	16		Etokimab	49	119.493	0.3578	0	16.4		Etokimab	Placeholder	135.054	0.3513	0	16.4
Etrolizumab	44	128.275	0	1.2705	4		Etrolizumab	44	126.697	0	1.2722	4		Etrolizumab	Placeholder	123.544	0	1.3566	4
Evinacumab	53	149.333	0.1151	1.559	-12		Evinacumab	53	156.624	0.0888	1.5587	-12		Evinacumab	Placeholder	143.25	0.16	1.4688	-8
Evolocumab	45	135.047	0	0	0.2		Evolocumab	45	130.01	0	0	2.2		Evolocumab	Placeholder	134.743	0	0	0.2
Exbivirumab	50	169.223	0.2978	0.3166	3.41		Exbivirumab	50	177.032	0.2962	0.3169	3.41		Exbivirumab	Placeholder	177.009	0.2957	0.3159	3.41
Exlinkibart	43	107.759	0.4892	0.1787	15.3		Exlinkibart	43	105.825	0.4882	0.206	15.3		Exlinkibart	Placeholder	114.705	0.4877	0.2969	12.3
Ezabenlimab	51	156.506	0.0361	0.7206	0		Ezabenlimab	51	157.047	0.036	0.6993	0		Ezabenlimab	Placeholder	156.114	0.036	0.5226	0
Faricimab2	58	154.071	0.0045	1.4045	-5.7		Faricimab2	58	145.427	0.0044	1.403	-2.7		Faricimab2	Placeholder	147.96	0.0045	1.3588	-5.7
Farletuzumab	49	152.786	0	1.1993	-1.8		Farletuzumab	49	149.618	0	1.1962	-1.8		Farletuzumab	Placeholder	153.446	0	1.1924	-1.8
Fasinumab	46	121.914	0.0426	1.9091	-16		Fasinumab	46	123.527	0.044	1.8699	-20		Fasinumab	Placeholder	128.019	0.0393	1.909	-20
Favezelimab	50	110.792	0.1342	2.1465	-24.6		Favezelimab	50	106.569	0.182	2.2005	-24.6		Favezelimab	Placeholder	102.916	0.1825	2.1969	-24.6
Fazpilodemab1	51	137.61	0.1842	2.1943	4		Fazpilodemab1	51	136.903	0.129	2.1599	4		Fazpilodemab1	Placeholder	131.324	0.1848	2.0035	4
Fazpilodemab2	43	136.864	0	0.8509	-10		Fazpilodemab2	43	136.525	0	0.8503	-10		Fazpilodemab2	Placeholder	137.715	0	0.8505	-10
Feladilimab	47	120.796	0.0039	0	1.1		Feladilimab	47	120.707	0.004	0	1.1		Feladilimab	Placeholder	117.52	0.0038	0	1.1
Felzartamab	48	157.817	1.2321	0.0789	0		Felzartamab	48	154.475	1.2329	0	0		Felzartamab	Placeholder	154.544	1.2334	0	0
Fepixnebart	50	151.603	0.038	0.109	8.8		Fepixnebart	50	151.754	0.0379	0.1104	8.8		Fepixnebart	Placeholder	143.122	0.0379	0.1127	8.8
Fianlimab	50	143.956	1.1859	0.2152	0		Fianlimab	50	138.179	1.1888	0.226	0		Fianlimab	Placeholder	138.191	1.1873	0.2184	0
Ficlatuzumab	45	115.011	0.0045	0.0826	-8.2		Ficlatuzumab	45	115.474	0.0038	0.082	-8.2		Ficlatuzumab	Placeholder	115.733	0.0046	0.0814	-8.2
Finotonlimab	49	142.255	0	0.6568	-3		Finotonlimab	49	149.455	0	0.6556	-3		Finotonlimab	Placeholder	143.65	0	0.6197	-3
Fiztasovimab	55	167.518	0.118	0.2226	9.3		Fiztasovimab	55	168.975	0.1181	0.1936	9.3		Fiztasovimab	Placeholder	168.937	0.1173	0.2212	9.3
Fletikumab	54	138.258	0	0.3101	0.2		Fletikumab	54	130.692	0	0.1886	2.2		Fletikumab	Placeholder	129.261	0	0.1834	2.2
Flotetuzumab1	53	137.114	0.0623	0	3.1		Flotetuzumab1	53	132.663	0.026	0	3.1		Flotetuzumab1	Placeholder	137.097	0.0678	0	3.1
Flotetuzumab2	55	162.709	1.3412	0	12		Flotetuzumab2	55	166.965	1.4793	0	12.4		Flotetuzumab2	Placeholder	156.995	1.3573	0	8.4
Fontolizumab	44	109.473	0.025	0.9085	-3.8		Fontolizumab	44	109.454	0.025	0.9089	-3.8		Fontolizumab	Placeholder	114.057	0.025	0.9032	-1.8
Foralumab	46	123.526	1.1777	0	6		Foralumab	46	137.378	1.1836	0	6.1		Foralumab	Placeholder	126.259	1.1941	0.037	6.1
Foravirumab	46	134.994	0	0.1403	3.3		Foravirumab	46	135.233	0	0.1414	3.3		Foravirumab	Placeholder	135.006	0	0.1409	3.3
Fremanezumab	49	134.06	1.1822	0.1869	-3.6		Fremanezumab	49	135.962	1.1799	0.173	-3.6		Fremanezumab	Placeholder	130.029	1.1792	0.189	-3.6
Freneslerbart	46	141.329	1.132	0.0943	8		Freneslerbart	46	138.855	0	0.0954	6		Freneslerbart	Placeholder	140.576	1.1316	0.089	8
Frexalimab	47	130.771	0	1.4522	0.5		Frexalimab	47	125.92	0	1.4068	0.5		Frexalimab	Placeholder	125.405	0	1.4543	0.4
Frovocimab	57	164.755	0.1112	0.1884	2.2		Frovocimab	57	165	0.1113	0.1855	2.2		Frovocimab	Placeholder	164.98	0.1113	0.1879	2.2
Fulranumab	50	136.968	0.18	0.1563	0.4		Fulranumab	50	135.925	0.1582	0.1548	-1.6		Fulranumab	Placeholder	142.548	0.1828	0.1148	-1.6
Futuximab	50	121.441	0.0124	1.1245	0.01		Futuximab	50	125.249	0.0262	1.1251	0.11		Futuximab	Placeholder	118.89	0.026	0	0.11
Galcanezumab	46	138.685	0.0405	0.0861	6.2		Galcanezumab	46	128.785	0.0402	0.0897	6.2		Galcanezumab	Placeholder	137.745	0.0376	0.0848	6.2
Galegenimab	45	151.026	0.0439	1.4389	-6		Galegenimab	45	152.478	0.0437	1.4154	-6		Galegenimab	Placeholder	150.935	0.0438	1.4515	-6
Galiximab	58	176.241	1.243	0	3		Galiximab	58	173.766	1.2402	0	3		Galiximab	Placeholder	183.982	1.2402	0	3
Gancotamab	51	153.499	0.093	0	4		Gancotamab	51	154.046	0.0981	0	4		Gancotamab	Placeholder	153.5	0.0989	0	4
Ganitumab	51	130.335	0.0268	0.0422	6.12		Ganitumab	51	130.203	0.0263	0.0423	6.12		Ganitumab	Placeholder	130.38	0.0266	0.0421	6.12
Gantenerumab	54	157.052	0.5586	0.0633	10.2		Gantenerumab	54	158.832	0.5608	0.0632	10.2		Gantenerumab	Placeholder	161.339	0.5646	0.0627	10.2
Garadacimab	59	200.708	0.3731	0	12.4		Garadacimab	59	195.813	0.3443	0	12.4		Garadacimab	Placeholder	198.778	0.3719	0	12.4
Garetosmab	54	139.339	0.1385	0	12		Garetosmab	54	143.161	0.127	0	10		Garetosmab	Placeholder	142.79	0.1352	0	12
Garivulimab	45	112.062	0	0	3		Garivulimab	45	124.154	0.1131	0	3.1		Garivulimab	Placeholder	113.906	0.113	0	3.1
Gatipotuzumab	49	144.203	0.1492	0.0955	0.12		Gatipotuzumab	49	140.748	0.1484	0.0951	0.11		Gatipotuzumab	Placeholder	139.958	0.1421	0.0953	-0.99
Gedivumab	54	131.633	0.0371	0	0		Gedivumab	54	129.774	0.0388	0	0		Gedivumab	Placeholder	136.373	0	0	0
Gemtuzumab	47	133.647	0.0438	0.4774	2		Gemtuzumab	47	135.027	0.0445	0.48	2		Gemtuzumab	Placeholder	140.588	0.0442	0.475	2
Geptanolimab	44	119.895	0	0.5099	0		Geptanolimab	44	119.508	0	0.5116	0		Geptanolimab	Placeholder	119.516	0	0.5054	0
Gevokizumab	47	104.087	0.134	1.3237	8.2		Gevokizumab	47	104.132	0.1339	1.3219	8.2		Gevokizumab	Placeholder	109.625	0.1339	1.3202	8.2
Giloralimab	44	120.46	0.2137	0	4.2		Giloralimab	44	119.274	0.2159	0	4.2		Giloralimab	Placeholder	134.304	0.208	0	2.2
Ginisortamab	56	142.522	0.0367	2.5382	-4		Ginisortamab	56	142.622	0.0387	2.5313	-4		Ginisortamab	Placeholder	138.572	0.0376	2.3089	-3
Girentuximab	46	126.865	0.0384	0.06	6		Girentuximab	46	127.528	0.1937	0.06	8		Girentuximab	Placeholder	127.108	0.0389	0.0599	6
Glembatumumab	47	112.84	0	0	6.4		Glembatumumab	47	114.47	0	0	8.4		Glembatumumab	Placeholder	112.718	0	0	6.4
Glenzocimab	52	158.145	0.0479	0	3.41		Glenzocimab	52	162.545	0.0401	0.0359	3.1		Glenzocimab	Placeholder	150.045	0.0462	0	3.41
Glofitamab1	55	147.445	1.3445	0	8		Glofitamab1	55	147.466	1.3389	0	8		Glofitamab1	Placeholder	152.512	1.4712	0	8.2
Golimumab	54	143.402	1.2546	0	4		Golimumab	54	143.044	1.26	0	4		Golimumab	Placeholder	143.218	1.2592	0	4
Golocdacimab	61	160.273	0.0705	1.6359	-0.8		Golocdacimab	61	157.613	0.0715	1.6207	-0.8		Golocdacimab	Placeholder	155.773	0.072	1.6339	-0.8
Gosuranemab	49	141.729	0.0358	0	9.61		Gosuranemab	49	143.914	0.0357	0.0955	6.51		Gosuranemab	Placeholder	141.808	0.0358	0	9.61
Gremubamab1	51	152.292	0	0.1419	-7.6		Gremubamab1	51	149.822	0	0.144	-7.6		Gremubamab1	Placeholder	149.766	0	0.1433	-7.6
Gremubamab2	46	159.999	0.3429	0.2622	16.81		Gremubamab2	46	158.077	0.3416	0.3213	12.71		Gremubamab2	Placeholder	161.862	0.3393	0.2847	16.81
Grisnilimab	53	137.274	0	0	-0.8		Grisnilimab	53	137.755	0	0	-0.8		Grisnilimab	Placeholder	137.729	0	0	-0.8
Gumokimab	51	137.635	0.0384	0.2519	3.2		Gumokimab	51	143.082	0.0366	0.2565	3.2		Gumokimab	Placeholder	138.593	0.0404	0.2553	3.2
Guselkumab	49	120.766	1.1309	0	2		Guselkumab	49	120.943	1.1337	0	2		Guselkumab	Placeholder	121.107	1.1318	0	2
Ianalumab	52	137.913	0.2744	0.1996	8		Ianalumab	52	137.343	0.2376	0.1981	8		Ianalumab	Placeholder	137.253	0.2742	0.2129	8
Ibalizumab	54	148.743	0.0438	1.5959	-4		Ibalizumab	54	148.533	0.0436	1.605	-4		Ibalizumab	Placeholder	148.797	0.0428	1.5951	-2
Ibritumomab	48	117.821	0	0	12.4		Ibritumomab	48	117.693	0	0	12.4		Ibritumomab	Placeholder	112.181	0	0	12.4
Icrucumab	54	179.716	0.0407	0.2327	0.8		Icrucumab	54	179.398	0.0402	0.2468	0.8		Icrucumab	Placeholder	179.887	0.0402	0.2243	0.8
Idarucizumab	54	139.623	0.0501	0.0736	3.6		Idarucizumab	54	147.183	0.0482	0.0735	3.6		Idarucizumab	Placeholder	139.486	0.0476	0.0735	3.6
Ieramilimab	52	130.795	0	0.096	0		Ieramilimab	52	138.111	0	0.159	0		Ieramilimab	Placeholder	137.691	0	0.0951	0
Ifabotuzumab	45	124.302	0	2.5206	2		Ifabotuzumab	45	123.828	0	2.4961	2		Ifabotuzumab	Placeholder	123.292	0	2.4889	2
Ifinatamab	48	132.779	0	1.1951	0		Ifinatamab	48	142.319	0	1.152	0		Ifinatamab	Placeholder	140.399	0	1.1515	0
Imalumab	45	140.687	0	0.0714	0		Imalumab	45	140.678	0	0.071	0		Imalumab	Placeholder	140.743	0	0.0713	0
Imgatuzumab	46	122.534	0	0	8		Imgatuzumab	46	127.972	0.195	0	16		Imgatuzumab	Placeholder	125.026	0.2028	0	12
Imsidolimab	52	196.208	0.1227	0.1058	9.02		Imsidolimab	52	185.028	0.1226	0.1112	9.02		Imsidolimab	Placeholder	185.439	0.1226	0.11	9.02
Imvotamab2	54	141.079	0.0409	0.2414	0.2		Imvotamab2	54	149.123	0.1922	0.2384	2.2		Imvotamab2	Placeholder	146.744	0.1513	0.2362	2.2
Inclacumab	51	116.888	0.1271	0	4		Inclacumab	51	123.277	0.1725	0	4		Inclacumab	Placeholder	117.407	0.1801	0	4
Indatuximab	49	143.315	0	0.1511	-4.2		Indatuximab	49	123.94	0	0.1546	-4.2		Indatuximab	Placeholder	127.401	0	0.1565	-4.2
Indusatumab	46	108.054	0.4461	0	36		Indusatumab	46	106.925	0.4741	0	36		Indusatumab	Placeholder	116	0.4733	0	36
Inebilizumab	52	142.078	0.2734	0.8873	-5.8		Inebilizumab	52	125.987	0.2844	0.7348	-3.8		Inebilizumab	Placeholder	126.828	0.259	0.8753	-5.8
Infliximab	47	135.079	0.1979	0.0481	-0.18		Infliximab	47	128.601	0.1949	0.0489	-0.18		Infliximab	Placeholder	135.11	0.1971	0.0494	-0.18
Inotuzumab	53	131.508	1.1735	0	11		Inotuzumab	53	134.965	1.1712	0	11		Inotuzumab	Placeholder	126.532	1.1725	0	11
Intetumumab	47	130.651	0.139	0.1687	3		Intetumumab	47	130.466	0.1034	0.1541	3		Intetumumab	Placeholder	118.842	0.2177	0.052	8
Ipilimumab	46	151.371	0	0.0357	6		Ipilimumab	46	153.831	0	0.0357	6		Ipilimumab	Placeholder	151.249	0	0	6
Iratumumab	39	116.725	0	0	3.1		Iratumumab	39	116.921	0	0	3.1		Iratumumab	Placeholder	116.526	0	0	3.1
Isatuximab	47	128.61	0	0.2734	0.11		Isatuximab	47	136.738	0	0.2707	0.11		Isatuximab	Placeholder	137.026	0	0.2723	0.11
Iscalimab	52	172.028	0.0819	1.2856	1.1		Iscalimab	52	172.209	0.0823	1.296	1.1		Iscalimab	Placeholder	171.869	0.0832	1.2953	1.1
Istiratumab1	49	144.135	0	0	8		Istiratumab1	49	145.366	0	0	8		Istiratumab1	Placeholder	144.44	0	0	8
Istiratumab2	51	157.976	0.0183	1.4341	0		Istiratumab2	51	155.631	0	1.4965	0		Istiratumab2	Placeholder	160.092	0	1.5252	0
Itepekimab	49	140.856	0	0.2295	3.3		Itepekimab	49	141.345	0	0.2043	3.3		Itepekimab	Placeholder	141.538	0	0.2125	3.3
Itolizumab	46	137.568	1.5049	0.6642	3		Itolizumab	46	140.391	1.4908	0.6698	3		Itolizumab	Placeholder	139.274	1.51	0.6544	3
Ivicentamab1	50	159.022	0	0.0433	3		Ivicentamab1	50	139.07	0	0.0386	1		Ivicentamab1	Placeholder	163.66	0	0.039	2
Ivicentamab2	49	147.057	0.1115	0.4893	0		Ivicentamab2	49	144.624	0.1114	0.2153	2.1		Ivicentamab2	Placeholder	146.123	0.1114	0.4874	0
Ivuxolimab	45	137.947	0	0.0565	0		Ivuxolimab	45	134.949	0	0.0559	0		Ivuxolimab	Placeholder	134.719	0	0.0571	0
Ixekizumab	51	130.043	0.0703	0.0499	0.52		Ixekizumab	51	133.734	0.0712	0.0486	0.52		Ixekizumab	Placeholder	133.675	0.0705	0.0482	0.52
Izalontamab1	46	126.363	0	0.0366	0		Izalontamab1	46	133.637	0	0.0364	0		Izalontamab1	Placeholder	133.434	0	0.0364	0
Izalontamab2	50	151.932	0.2106	0.183	0.8		Izalontamab2	50	151.811	0.2163	0.1807	0.8		Izalontamab2	Placeholder	151.832	0.2162	0.197	0.8
Izeltabart	54	166.706	0.0163	2.0256	-24.78		Izeltabart	54	162.385	0.0167	2.0733	-24.78		Izeltabart	Placeholder	162.179	0.0167	2.0099	-24.78
Labetuzumab	45	117.698	0.1132	0	-2.79		Labetuzumab	45	111.752	0.1134	0	-2.79		Labetuzumab	Placeholder	118.969	0.1133	0	-2.79
Lacnotuzumab	45	134.586	0.0205	0.1659	-0.2		Lacnotuzumab	45	134.43	0.0198	0.1541	-0.2		Lacnotuzumab	Placeholder	134.58	0.0198	0.1458	-0.2
Lacutamab	45	106.713	0.1172	1.3309	1.21		Lacutamab	45	106.745	0.1173	1.3255	1.21		Lacutamab	Placeholder	106.586	0.1175	1.313	1.21
Ladiratuzumab	52	144.739	0.0457	2.048	-5.76		Ladiratuzumab	52	144.639	0.0455	2.0821	-7.56		Ladiratuzumab	Placeholder	144.956	0.0453	2.0404	-7.56
Lampalizumab	42	143.083	0	2.9607	2		Lampalizumab	42	143.102	0	2.9425	2		Lampalizumab	Placeholder	143.04	0	2.9472	2
Lanadelumab	48	138.772	1.1176	1.2362	4.4		Lanadelumab	48	139.089	1.1205	1.2338	4.4		Lanadelumab	Placeholder	138.981	1.1186	1.2278	4.4
Landogrozumab	41	152.634	0.0496	0.0606	5.2		Landogrozumab	41	151.143	0.0034	0.0583	5.2		Landogrozumab	Placeholder	148.398	0.0374	0.0567	4.8
Larcaviximab	46	138.76	0	0.1475	0		Larcaviximab	46	137.919	0	0.1436	0		Larcaviximab	Placeholder	142.715	0	0.1435	0
Latozinemab	54	126.535	0	0.2492	3.1		Latozinemab	54	133.903	0	0.2475	3.1		Latozinemab	Placeholder	131.327	0	0.2479	3.1
Lebrikizumab	49	139.845	0.1131	1.5751	-9		Lebrikizumab	49	132.597	0.111	1.5653	-9		Lebrikizumab	Placeholder	138.678	0.1126	1.5381	-9
Lecanemab	56	156.182	0.1265	0.0963	3.52		Lecanemab	56	155.486	0.1337	0.0953	3.52		Lecanemab	Placeholder	156.313	0.1336	0.0963	3.52
Lemzoparlimab	51	151.361	2.8604	0.5331	6		Lemzoparlimab	51	152.81	3.0711	0.5766	6		Lemzoparlimab	Placeholder	152.021	3.0536	0.5752	6
Lenvervimab	56	201.59	0.306	0.4226	4		Lenvervimab	56	189.639	0.0416	0.4481	2		Lenvervimab	Placeholder	181.738	0.0409	0.5116	2
Lenzilumab	46	107.993	0.1104	0	12		Lenzilumab	46	115.473	0.2522	0	12		Lenzilumab	Placeholder	108.634	0.1459	0	12
Lepunafusp	50	153.826	0.0367	0.1226	4.4		Lepunafusp	50	150.516	0.0366	0.125	4.4		Lepunafusp	Placeholder	142.732	0.0365	1.2022	2.2
Lerdelimumab	45	159.166	0.5898	0.1016	2.31		Lerdelimumab	45	166.917	0.5782	0.1039	2.31		Lerdelimumab	Placeholder	164.452	0.5881	0.1034	2.31
Leronlimab	54	142.569	0.0067	0.0443	0.8		Leronlimab	54	142.597	0.0098	0.0459	0.8		Leronlimab	Placeholder	138.931	0.0107	0.0465	0.8
Lesabelimab	47	149.431	0	0	8		Lesabelimab	47	148.621	0	0	4		Lesabelimab	Placeholder	148.452	0	0	4
Letaplimab	42	145.013	0.1526	0	24		Letaplimab	42	138.25	0.1521	0	24		Letaplimab	Placeholder	145.456	0.1502	0	24
Levilimab	51	130.261	0	0.1638	0		Levilimab	51	137.639	0	0.1626	0		Levilimab	Placeholder	139.522	0	0.2039	0
Libivirumab	61	178.14	0.1835	0.1869	6.6		Libivirumab	61	176.173	0.1849	0.2516	6.6		Libivirumab	Placeholder	173.661	0.1816	0.1876	6.6
Licaminlimab	52	130.197	0.0927	0.1939	3		Licaminlimab	52	151.874	0.1464	0.1855	6		Licaminlimab	Placeholder	155.669	0.153	0.1951	6
Lifastuzumab	52	166.755	0.156	0.2414	9.02		Lifastuzumab	52	166.75	0.1567	0.2402	9.02		Lifastuzumab	Placeholder	166.537	0.1558	0.2457	9.02
Ligelizumab	50	133.354	0	0.0462	-1.8		Ligelizumab	50	138.047	0	0.0477	-1.8		Ligelizumab	Placeholder	137.286	0	0.0438	-0.8
Ligufalimab	44	97.1159	0.0526	0.6154	6.4		Ligufalimab	44	97.0812	0.0527	0.6147	6.4		Ligufalimab	Placeholder	94.8472	0	0.6101	4.4
Lilotomab	46	95.6524	0.1136	0	2.86		Lilotomab	46	98.3399	0.1135	0.2668	0.66		Lilotomab	Placeholder	95.9069	0.1137	0	2.86
Lintuzumab	47	130.386	0.0915	0.5456	3		Lintuzumab	47	123.587	0.0915	0.547	2		Lintuzumab	Placeholder	130.61	0.0908	0.5137	3
Linvoseltamab1	53	162.57	0.1798	0.47	-3		Linvoseltamab1	53	158.114	0.1685	0.4598	-3		Linvoseltamab1	Placeholder	158.632	0.1718	0.4581	-3
Linvoseltamab2	52	148.2	0.0074	1.2135	3.6		Linvoseltamab2	52	147.48	0.0059	1.2128	3.6		Linvoseltamab2	Placeholder	147.695	0.0079	1.2122	3.6
Lirentelimab	46	142.038	0	0.1193	0		Lirentelimab	46	140.619	0	0.1207	0		Lirentelimab	Placeholder	149.031	0	0.1027	1
Lirilumab	50	139.379	0	0.5045	-2		Lirilumab	50	134.88	0	0.4898	-2		Lirilumab	Placeholder	138.199	0	0.4832	-2
Litifilimab	53	138.875	0	1.8501	-2		Litifilimab	53	143.806	0	1.8564	-2		Litifilimab	Placeholder	136.204	0	1.8812	0
Lodelcizumab	44	115.623	1.1387	0	9.3		Lodelcizumab	44	123.056	1.1367	0.2489	6.3		Lodelcizumab	Placeholder	118.837	1.1372	0.2459	6.3
Lomtegovimab	47	132.29	1.1119	0.6649	6.2		Lomtegovimab	47	130.799	1.1142	0.7885	6.2		Lomtegovimab	Placeholder	127.091	1.1112	0.6375	6.2
Loncastuximab	44	130.805	0.091	0.1533	4		Loncastuximab	44	131.428	0.0892	0.156	4		Loncastuximab	Placeholder	131.317	0.0911	0.1554	4
Lonigutamab	47	131.649	0	0	15		Lonigutamab	47	125.431	0	0	10		Lonigutamab	Placeholder	134.787	0.0377	0	10
Lorigerlimab2	46	153.839	0.1177	0.0499	6.2		Lorigerlimab2	46	153.893	0.1179	0.0495	6.2		Lorigerlimab2	Placeholder	153.909	0.1175	0.0456	6.2
Lorukafusp	46	145.237	0.298	0	9.24		Lorukafusp	46	140.178	0.2975	0	9.24		Lorukafusp	Placeholder	140.788	0.293	0	9.24
Lorvotuzumab	50	148.574	1.5285	0.0867	19.2		Lorvotuzumab	50	148.636	1.5219	0.0871	19.2		Lorvotuzumab	Placeholder	148.671	1.5393	0.0875	19.2
Lumiliximab	45	128.496	0.1731	0.0565	4		Lumiliximab	45	129.247	0.1594	0.0576	4		Lumiliximab	Placeholder	128.567	0.175	0.0574	4
Lumretuzumab	53	125.039	0.3238	0	12		Lumretuzumab	53	125.32	0.3259	0	12		Lumretuzumab	Placeholder	125.334	0.3253	0	12
Lusvertikimab	49	128.591	0	1.3275	0.31		Lusvertikimab	49	121.18	0	1.3265	0.31		Lusvertikimab	Placeholder	123.881	0	1.3252	0.31
Lutikizumab1	46	150.554	0.0508	0.1143	4.41		Lutikizumab1	46	144.152	0.0522	0.1141	4.41		Lutikizumab1	Placeholder	138.858	0.0513	0.039	4.41
Maftivimab	44	126.477	0.0141	0.0604	3.3		Maftivimab	44	127.074	0.0249	0	3.3		Maftivimab	Placeholder	136.652	0	0.0632	0.3
Magrolimab	49	120.078	0.0476	1.1112	2.1		Magrolimab	49	120.217	0.0475	1.1117	2.1		Magrolimab	Placeholder	120.001	0.0479	1.113	2.1
Manfidokimab	43	112.329	1.1386	0	4.2		Manfidokimab	43	112.264	1.1375	0	4.2		Manfidokimab	Placeholder	112.299	1.1375	0	4.2
Margetuximab	47	126.079	0.2803	0.1671	3.3		Margetuximab	47	121.766	0.2891	0.0498	3.3		Margetuximab	Placeholder	117.72	0.2431	0.0503	3.3
Marstacimab	53	164.413	0	0	0		Marstacimab	53	164.097	0	0	0		Marstacimab	Placeholder	164.123	0	0	0
Masavibart	51	165.208	1.1193	0.2091	2.1		Masavibart	51	164.819	1.1192	0.2003	2.1		Masavibart	Placeholder	165.886	1.1133	0.2628	2.1
Matuzumab	47	135.839	0.004	0.3175	2.31		Matuzumab	47	135.363	0.004	0.3538	2.31		Matuzumab	Placeholder	132.192	0.0041	0.3186	2.31
Mavrilimumab	52	164.094	1.1501	2.0383	-8.4		Mavrilimumab	52	173.315	1.1504	2.0371	-8.4		Mavrilimumab	Placeholder	172.981	1.1498	2.0303	-8.4
Mazorelvimab	52	151.945	1.1137	0	0		Mazorelvimab	52	151.888	1.1132	0	0		Mazorelvimab	Placeholder	154.498	1.1655	0	0
Mecbotamab	47	103.327	0.1515	0.108	6.82		Mecbotamab	47	106.558	0.1517	0.0663	6.82		Mecbotamab	Placeholder	106.704	0.1517	0.0665	6.82
Melrilimab	50	143.846	0	2.7315	0		Melrilimab	50	144.174	0	2.7327	0		Melrilimab	Placeholder	144.429	0	2.7284	0
Mepolizumab	52	163.225	0.232	0	5.5		Mepolizumab	52	163.294	0.2343	0	5.5		Mepolizumab	Placeholder	152.147	0.2318	0	5.5
Metelimumab	50	152.23	0	1.887	1		Metelimumab	50	138.486	0	1.8478	2		Metelimumab	Placeholder	149.685	0	1.64	2
Mevonlerbart	42	130.966	0	0.2349	0		Mevonlerbart	42	131.122	0	0.2319	0		Mevonlerbart	Placeholder	131.266	0	0.2366	0
Mezagitamab	54	168.53	0.1387	1.1211	-1.4		Mezagitamab	54	174.391	0.1391	1.1208	-1.4		Mezagitamab	Placeholder	174.965	0.1381	1.1153	-1.4
Mibavademab	47	130.643	0	0.071	6		Mibavademab	47	126.198	0	0.0735	6		Mibavademab	Placeholder	121.705	0.0375	0.0627	6
Milatuzumab	52	133.836	0.339	1.1751	12.6		Milatuzumab	52	133.842	0.3376	1.1805	12.6		Milatuzumab	Placeholder	139.11	0.4042	1.1768	12.6
Miptenalimab	49	134.084	1.1226	2.4588	6		Miptenalimab	49	142.145	1.1221	2.4615	6		Miptenalimab	Placeholder	134.342	1.1241	2.464	6
Mirikizumab	42	132.213	0.298	0.1812	8.61		Mirikizumab	42	139.222	0.2998	0.1797	8.61		Mirikizumab	Placeholder	136.081	0.2754	0.1889	8.61
Miromavimab	48	113.767	0	0.0746	6.72		Miromavimab	48	109.756	0	0.0731	4.62		Miromavimab	Placeholder	116.54	0	0.0742	6.72
Mirvetuximab	49	133.046	0.1828	0.3723	0.2		Mirvetuximab	49	129.873	0.1887	0.3751	0.2		Mirvetuximab	Placeholder	129.793	0.193	0.3541	1.32
Mitazalimab	51	151.359	0.0457	0	0		Mitazalimab	51	151.841	0.0446	0	0		Mitazalimab	Placeholder	152.972	0.0442	0	0
Modakafusp	47	110.175	0.1592	0.3099	0		Modakafusp	47	113.476	0.1624	0.3235	0		Modakafusp	Placeholder	110.238	0.1617	0.307	0
Modotuximab	51	141.527	0.0402	0.1656	0.01		Modotuximab	51	148.815	0.0417	1.3877	0.01		Modotuximab	Placeholder	145.618	0.0398	1.3904	-0.09
Mogamulizumab	51	142	0.0367	0	2.1		Mogamulizumab	51	141.948	0.0367	0	2.1		Mogamulizumab	Placeholder	142.063	0.0367	0	2.1
Monalizumab	52	149.08	0.0242	0.6632	0.2		Monalizumab	52	152.163	0.0241	1.0168	-1.8		Monalizumab	Placeholder	140.488	0.0241	0.7123	0.2
Mosunetuzumab1	51	138.905	1.337	0.1543	4		Mosunetuzumab1	51	143.45	1.3367	0.1539	8		Mosunetuzumab1	Placeholder	139.073	1.3374	0.1438	4
Motavizumab	46	134.532	1.3729	1.1177	12.3		Motavizumab	46	134.9	1.3643	1.1189	15.3		Motavizumab	Placeholder	134.725	1.3612	1.1194	12.3
Moxetumomab	50	139.021	0.0045	0	-3.19		Moxetumomab	50	141.655	0.0046	0.05	-3.19		Moxetumomab	Placeholder	140.131	0	0.049	-0.19
Mupadolimab	53	135.383	0.0402	1.6037	-2		Mupadolimab	53	129.781	0.04	1.5884	-2		Mupadolimab	Placeholder	134.224	0.0401	1.5955	-2
Murlentamab	41	130.388	0.2104	1.1126	25.5		Murlentamab	41	130.542	0.207	1.1143	25.5		Murlentamab	Placeholder	130.495	0.207	1.1121	25.5
Muromonab	45	134.823	0.2696	1.1648	9.61		Muromonab	45	133.757	0.2784	1.1332	9.61		Muromonab	Placeholder	127.137	0.1746	1.1651	6.51
Nadecnemab	51	156.279	0	0.0847	0.3		Nadecnemab	51	153.172	0	0.0844	0.3		Nadecnemab	Placeholder	156.266	0	0.0837	0.3
Nadunolimab	44	108.15	0.0271	0	2.52		Nadunolimab	44	108.616	0.0478	0	2.52		Nadunolimab	Placeholder	108.162	0.0271	0	2.52
Namilumab	46	120.659	0	0	9		Namilumab	46	120.384	0	0	9		Namilumab	Placeholder	120.387	0	0	9
Naptumomab	47	136.061	0	0	8		Naptumomab	47	140.96	0	0	8		Naptumomab	Placeholder	136.003	0	0	8
Naratuximab	42	118.818	0.0249	0.0522	15.9		Naratuximab	42	116.145	0.0245	0.0536	15.9		Naratuximab	Placeholder	111.449	0.0243	0.0531	15.9
Narsoplimab	45	124.989	2.3335	1.2752	7		Narsoplimab	45	125.079	2.3364	1.2746	7		Narsoplimab	Placeholder	125.344	2.33	1.2778	7
Natalizumab	49	115.563	0.3323	0.1755	10		Natalizumab	49	117.039	0.3346	0.1736	10		Natalizumab	Placeholder	116.376	0.3308	0.2106	10
Navicixizumab1	50	133.371	0	0.9183	-6		Navicixizumab1	50	128.126	0	0.9252	-4		Navicixizumab1	Placeholder	126.575	0	0.9007	-4
Navicixizumab2	52	142.52	0.2035	1.5396	-8		Navicixizumab2	52	141.843	0.2393	1.5503	-8		Navicixizumab2	Placeholder	144.13	0.2456	1.545	-10
Naxitamab	43	121.633	0.0149	0	8.2		Naxitamab	43	121.98	0.0149	0	8.2		Naxitamab	Placeholder	124.68	0.0149	0.2426	4.1
Necitumumab	48	163.617	0	0.0369	2		Necitumumab	48	160.618	0	0.0366	2		Necitumumab	Placeholder	170.98	0	0.0372	2
Nemolizumab	48	123.73	0	2.4754	2		Nemolizumab	48	124.005	0	2.6252	2		Nemolizumab	Placeholder	131.287	0	2.5855	2
Nepuvibart	47	141.462	0.1793	0.2784	-3		Nepuvibart	47	141.091	0.2195	0.2571	-3		Nepuvibart	Placeholder	141.113	0.1908	0.2607	-3
Netakimab	53	157.453	2.3803	0.1063	2		Netakimab	53	151.342	2.3976	0.0583	2		Netakimab	Placeholder	158.704	2.3828	0.058	2
Nimotuzumab	55	162.014	0.0408	0.231	0		Nimotuzumab	55	164.788	0.041	0.2312	0		Nimotuzumab	Placeholder	146.02	0.0413	0.231	0
Nipocalimab	47	181.824	0.0539	0	1.1		Nipocalimab	47	184.649	0.0404	0	1.1		Nipocalimab	Placeholder	186.967	0.0433	0	1.1
Nirsevimab	53	124.489	0	1.4675	5.8		Nirsevimab	53	119.186	0	1.4607	5.8		Nirsevimab	Placeholder	118.944	0	1.4699	5.8
Nisevokitug	50	183.038	0.18	1.2508	-4		Nisevokitug	50	183.519	0.1801	1.2535	-2		Nisevokitug	Placeholder	181.214	0.1803	1.2504	-2
Nivatrotamab2	45	132.523	0.29	1.2086	8.2		Nivatrotamab2	45	132.675	0.2896	1.2446	8.2		Nivatrotamab2	Placeholder	132.289	0.2881	1.2077	8.2
Nivolumab	40	122.395	1.1223	1.1942	4		Nivolumab	40	116.656	1.1223	1.205	4		Nivolumab	Placeholder	122.767	1.1212	1.2079	4
Nofazinlimab	47	135.712	0	0.2841	0.2		Nofazinlimab	47	146.457	0	0.2858	0.2		Nofazinlimab	Placeholder	143.77	0	0.2851	0.2
Obexelimab	53	144.261	0.1024	0.0939	0		Obexelimab	53	143.811	0.0981	0.0932	0		Obexelimab	Placeholder	144.432	0.0988	0.0913	0
Obiltoxaximab	46	125.909	0.093	0.234	12		Obiltoxaximab	46	116.56	0.0952	0.2303	12		Obiltoxaximab	Placeholder	116.457	0.0886	0.2321	12
Obinutuzumab	51	164.506	0	0.3748	0.3		Obinutuzumab	51	164.266	0	0.3864	0.3		Obinutuzumab	Placeholder	158.6	0	0.388	0.3
Ocaratuzumab	47	168.771	0	0	3		Ocaratuzumab	47	164.637	0	0	3		Ocaratuzumab	Placeholder	168.408	0	0	3
Ociperlimab	46	110.062	0.1134	0	0		Ociperlimab	46	113.67	0.1133	0	0		Ociperlimab	Placeholder	111.771	0.1183	0	2.1
Ocrelizumab	48	129.923	0	0	9		Ocrelizumab	48	122.541	0	0	9		Ocrelizumab	Placeholder	126.296	0	0	9
Odesivimab	51	143.024	0	0.0829	1		Odesivimab	51	142.497	0	0.0823	1		Odesivimab	Placeholder	143.076	0	0.0827	1
Odronextamab1	54	148.063	0	0.0449	-2.4		Odronextamab1	54	148.206	0	0.0442	-2.4		Odronextamab1	Placeholder	153.451	0	0.0443	-2.4
Odronextamab2	50	140.302	0	1.1122	3.3		Odronextamab2	50	136.481	0	1.1133	0.3		Odronextamab2	Placeholder	136.259	0	1.1124	0.3
Ofatumumab	49	141.357	0	0.0497	1		Ofatumumab	49	134.316	0	0.0537	1		Ofatumumab	Placeholder	132.716	0	0.0483	1
Ogalvibart	46	130.473	0.2179	0	3.1		Ogalvibart	46	130.242	0.2175	0	3.1		Ogalvibart	Placeholder	136.11	0.2248	0.086	2.1
Olaratumab	54	151.113	0.2457	0	9		Olaratumab	54	160.99	0.2539	0	8		Olaratumab	Placeholder	168.707	0.2503	0	6
Oleclumab	48	147.016	0.3109	0.0412	4.4		Oleclumab	48	147.093	0.33	0.0414	4.4		Oleclumab	Placeholder	147.074	0.2944	0.0413	4.4
Olendalizumab	51	107.725	0.009	1.7505	-2.1		Olendalizumab	51	112.825	0.0091	1.7535	-2.1		Olendalizumab	Placeholder	113.001	0.0091	1.8219	-2.1
Olinvacimab	49	143.391	0	0.4582	-4.1		Olinvacimab	49	146.571	0	0.4681	-4.1		Olinvacimab	Placeholder	156.496	0	0.4381	-6.2
Olokizumab	47	138.149	0.1029	0.326	0		Olokizumab	47	132.46	0.1031	0.3267	0		Olokizumab	Placeholder	132.489	0.1031	0.3287	0
Omalizumab	52	136.809	0.0149	1.5616	-9.28		Omalizumab	52	136.695	0.015	1.5628	-9.28		Omalizumab	Placeholder	136.712	0.0143	1.5611	-9.28
Omburtamab	45	116.358	0	0.0578	0		Omburtamab	45	116.504	0	0.0575	0		Omburtamab	Placeholder	117.198	0	0.0577	0
Omodenbamab	52	165.023	0	0.0852	0		Omodenbamab	52	165.02	0	0.0854	0		Omodenbamab	Placeholder	162.706	0	0.0849	0
Onartuzumab	52	135.851	0.0416	0.2395	5		Onartuzumab	52	135.591	0.041	0.2444	5		Onartuzumab	Placeholder	136.246	0.0432	0.239	10
Ongericimab	37	104.466	0.1641	1.3298	3.72		Ongericimab	37	108.088	0.4172	1.3261	4.92		Ongericimab	Placeholder	106.398	0.4149	1.3305	4.92
Ontamalimab	56	159.902	0	0.0926	-1.8		Ontamalimab	56	160.212	0	0.0853	-1.8		Ontamalimab	Placeholder	159.894	0	0.0913	-1.8
Ontuxizumab	52	125.666	0	2.4932	-8		Ontuxizumab	52	128.781	1.1278	2.4793	-4		Ontuxizumab	Placeholder	124.882	0	2.5059	-8
Opicinumab	46	115.984	0	1.1468	-4		Opicinumab	46	122.904	0	1.0919	-8		Opicinumab	Placeholder	128.364	0	1.0961	-8
Oportuzumab	48	142.36	0	0.3189	4.1		Oportuzumab	48	142.037	0	0.1385	4.1		Oportuzumab	Placeholder	142.433	0	0.3187	4.1
Ordesekimab	45	115.656	1.1176	0.238	0		Ordesekimab	45	112.781	1.12	0.2362	0		Ordesekimab	Placeholder	115.722	1.1192	0.2377	0
Orilanolimab	45	127.338	0.518	0.1314	8.8		Orilanolimab	45	127.373	0.5131	0.131	8.8		Orilanolimab	Placeholder	127.454	0.5165	0.1308	8.8
Orticumab	52	141.906	0.3933	0	16.4		Orticumab	52	141.669	0.3932	0	16.4		Orticumab	Placeholder	142.227	0.3752	0	16.4
Osemitamab	51	134.873	1.1188	0	6.3		Osemitamab	51	135.007	1.1186	0	6.3		Osemitamab	Placeholder	136.408	1.126	0	6.3
Osocimab	47	125.878	0	0.2491	0		Osocimab	47	130.576	0	0.2569	0		Osocimab	Placeholder	132.57	0	0.2596	0
Otelixizumab	48	142.497	1.4704	2.5065	-11.7		Otelixizumab	48	143.337	1.4676	2.5584	-11.7		Otelixizumab	Placeholder	142.47	1.4698	2.5258	-11.7
Otilimab	43	139.527	3.6052	0.4367	8		Otilimab	43	139.386	3.5512	0.3202	8		Otilimab	Placeholder	149.766	3.4982	0.3429	6
Otlertuzumab	43	115.391	0.12	0.4623	-3.6		Otlertuzumab	43	115.426	0.121	0.4609	-3.6		Otlertuzumab	Placeholder	115.515	0.1211	0.4612	-3.6
Oxelumab	47	138.126	0	0.0662	2		Oxelumab	47	138.145	0	0.0656	2		Oxelumab	Placeholder	133.801	0	0.0622	2
Ozanezumab	45	145.894	0.0649	0.1097	8		Ozanezumab	45	138.705	0.0645	0.1109	8		Ozanezumab	Placeholder	135.529	0.0646	0.1103	8
Ozuriftamab	48	128.635	0.037	0	6		Ozuriftamab	48	128.509	0.0371	0	6		Ozuriftamab	Placeholder	129.638	0.0369	0	6
Pabinafusp	50	141.439	0.0366	1.2059	2.2		Pabinafusp	50	137.98	0.0366	1.2026	2.2		Pabinafusp	Placeholder	141.013	0.0366	1.2025	2.2
Pacmilimab	43	129.694	0	0.0542	3		Pacmilimab	43	129.713	0	0.0547	3		Pacmilimab	Placeholder	129.773	0	0.0542	3
Palivizumab	46	131.565	1.3215	1.162	16		Palivizumab	46	131.376	1.3322	1.1584	20		Palivizumab	Placeholder	140.321	1.3254	1.163	12
Pamrevlumab	47	117.297	0	0.1464	0.2		Pamrevlumab	47	123.909	0	0.1499	0.2		Pamrevlumab	Placeholder	124.289	0	0.1521	0.2
Panitumumab	46	125.093	0.1316	0.1011	-7.6		Panitumumab	46	125.09	0.1312	0.1011	-7.6		Panitumumab	Placeholder	125.953	0.1331	0.0986	-7.6
Panobacumab	48	119.185	0.0798	1.3896	4.2		Panobacumab	48	126.993	0.0784	1.393	2.2		Panobacumab	Placeholder	126.824	0.0782	1.3906	4.2
Paridiprubart	45	110.865	0.046	0.2273	0.63		Paridiprubart	45	119.119	1.1742	0.2277	0.93		Paridiprubart	Placeholder	114.423	0.0455	0.2256	0.63
Parsatuzumab	55	170.913	0.0975	1.8913	-14.56		Parsatuzumab	55	172.788	0.0621	1.9248	-14.56		Parsatuzumab	Placeholder	171.521	0.0621	1.8947	-14.56
Pateclizumab	45	114.655	0.1129	0.0501	12.3		Pateclizumab	45	114.951	0.1126	0.05	12.3		Pateclizumab	Placeholder	114.967	0.1127	0.0504	12.3
Patritumab	50	133.222	0.1637	0.0866	-5.1		Patritumab	50	133.924	0.1638	0.0875	-5.1		Patritumab	Placeholder	137.245	0.1626	0.0869	-6.1
Pembrolizumab	51	121.361	0.1309	0.3733	2		Pembrolizumab	51	131.592	0.1844	0.3625	2		Pembrolizumab	Placeholder	114.933	0.1245	0.362	3
Penpulimab	45	132.8	0.1548	1.5534	4		Penpulimab	45	138.015	0.1431	1.5147	4		Penpulimab	Placeholder	138.513	0.171	1.5189	4
Pepinemab	49	142.304	0.1675	1.9613	-30.6		Pepinemab	49	147.659	0.1687	1.9573	-30.6		Pepinemab	Placeholder	142.502	0.1676	1.9731	-30.6
Perenostobart	48	132.942	0.1491	0.0907	9		Perenostobart	48	133.111	0.1478	0.1046	12		Perenostobart	Placeholder	133.279	0.1496	0.1002	12
Peresolimab	49	128.219	0	0	1		Peresolimab	49	132.388	0	0	1		Peresolimab	Placeholder	127.177	0	0	1
Pertuzumab	46	123.725	0	0	6		Pertuzumab	46	130.199	0	0	9		Pertuzumab	Placeholder	129.017	0	0	9
Pexelizumab	49	124.746	0	0.4699	-2		Pexelizumab	49	120.567	0	0.5123	-2		Pexelizumab	Placeholder	125.144	0	0.5111	-1
Picankibart	42	116.501	0.0443	0	9.3		Picankibart	42	111.443	0.0401	0	9.3		Picankibart	Placeholder	111.064	0	0	9.3
Pidilizumab	43	146.929	0	0.107	-5		Pidilizumab	43	149.144	0	0.1058	-5		Pidilizumab	Placeholder	141.838	0	0.1055	-5
Pimivalimab	45	125.059	0	0.1206	2		Pimivalimab	45	124.96	0	0.1177	2		Pimivalimab	Placeholder	125.058	0	0.1192	2
Pimurutamab	46	114.354	0	0	-1		Pimurutamab	46	114.323	0	0	-1		Pimurutamab	Placeholder	110.321	0	0	-1
Pinatuzumab	52	135.682	0.1145	0.268	5.1		Pinatuzumab	52	141.603	0.1171	0.2342	5.1		Pinatuzumab	Placeholder	140.32	0.1164	0.2362	5.1
Pivekimab	48	119.725	0.2828	0.15	8		Pivekimab	48	119.493	0.2869	0.1554	8		Pivekimab	Placeholder	112.718	0.2856	0.1536	8
Plamotamab1	47	140.573	0	0	8		Plamotamab1	47	140.797	0	0	8		Plamotamab1	Placeholder	133.144	0	0	8
Plamotamab2	55	153.357	1.3436	0	8.2		Plamotamab2	55	155.709	1.3457	0	8.2		Plamotamab2	Placeholder	153.393	1.3438	0	8.2
Plonmarlimab	47	129.842	0.171	1.1713	12.3		Plonmarlimab	47	124.013	0.1706	1.1697	12.3		Plonmarlimab	Placeholder	123.906	0.175	1.1702	12.3
Plozalizumab	49	155.358	0.2172	0.2578	0.3		Plozalizumab	49	158.443	0.2199	0.2576	0.3		Plozalizumab	Placeholder	158.935	0.2187	0.2577	0.3
Plutavimab	44	140.904	0	0.1408	2		Plutavimab	44	140.141	0	0.1413	2		Plutavimab	Placeholder	140.694	0	0.141	2
Polatuzumab	48	135	1.4544	2.0117	-6		Polatuzumab	48	131.213	1.4542	2.0168	-6		Polatuzumab	Placeholder	135.19	1.461	2.0167	-6
Polzastobart	50	132.182	0.1343	1.4044	0.6		Polzastobart	50	130.145	0.1328	1.415	0.7		Polzastobart	Placeholder	129.261	0.1347	1.4534	0.6
Ponezumab	48	142.03	0.3173	0.0846	4.2		Ponezumab	48	139.168	0.3136	0	6.3		Ponezumab	Placeholder	145.064	0.3263	0	6.3
Porgaviximab	48	148.797	0.271	0.1878	4.1		Porgaviximab	48	149.099	0.2801	0.1805	4.1		Porgaviximab	Placeholder	149.644	0.2348	0.177	4.1
Posdinemab	45	110.086	0.5106	1.5718	6		Posdinemab	45	118.038	0.5105	1.5686	6		Posdinemab	Placeholder	118.292	0.5011	1.5696	6
Pozelimab	47	105.895	0	0.095	5		Pozelimab	47	110.011	0	0.0424	10		Pozelimab	Placeholder	112.12	0	0.0791	10
Praluzatamab	53	150.849	0.1758	1.2038	0.01		Praluzatamab	53	150.191	0.1801	1.2016	0.01		Praluzatamab	Placeholder	150.275	0.1805	1.2035	0.01
Prasinezumab	49	142.89	1.1126	0	-6		Prasinezumab	49	147.661	1.1099	0	-6		Prasinezumab	Placeholder	147.792	1.1108	0	-6
Prezalumab	48	125.198	0.0773	0.2802	0		Prezalumab	48	122.314	0.0763	0.2544	0		Prezalumab	Placeholder	127.525	0.0784	0.2624	0
Pritoxaximab	49	130.728	0.1127	0.0409	-0.88		Pritoxaximab	49	135.796	0.1127	0.04	-0.88		Pritoxaximab	Placeholder	130.574	0.1128	0.0403	-0.88
Pritumumab	47	121.816	0.0588	0.0653	2.1		Pritumumab	47	116.325	0.0226	0.0651	2.1		Pritumumab	Placeholder	127.953	0.0226	0.0647	2.1
Prolgolimab	56	174.266	0.1321	1.457	6		Prolgolimab	56	170.267	0.1295	1.4358	6		Prolgolimab	Placeholder	168.326	0.1402	1.4588	6
Pucotenlimab	49	143.041	0	0.5084	2		Pucotenlimab	49	138.887	0.0407	0.5147	2		Pucotenlimab	Placeholder	139.177	0	0.5062	2
Pulocimab	43	147.183	0	0.3514	2		Pulocimab	43	147.161	0	0.3586	2		Pulocimab	Placeholder	147.196	0	0.3548	2
Quavonlimab	42	124.765	0.1401	0.1256	4		Quavonlimab	42	125.328	0.1402	0.126	4		Quavonlimab	Placeholder	124.749	0.1408	0.127	4
Quetmolimab	46	119.518	0.0447	0.222	6.2		Quetmolimab	46	120.161	0.0437	0.2284	6.2		Quetmolimab	Placeholder	123.993	0.0459	0.3481	6.2
Quilizumab	49	141.918	0.036	0.1599	-10.2		Quilizumab	49	146.142	0.0361	0.1589	-10.2		Quilizumab	Placeholder	141.966	0.036	0.1603	-10.2
Quisovalimab	49	152.869	0	0.1716	6.2		Quisovalimab	49	148.46	0	0.1736	6.2		Quisovalimab	Placeholder	153.577	0	0.1704	6.2
Racotumomab	48	115.343	0.0685	0.1017	0.1		Racotumomab	48	124.138	0.0704	1.5064	0.1		Racotumomab	Placeholder	118.847	0.0659	0.1975	0.1
Radretumab	44	139.238	0	0.0433	0		Radretumab	44	136.267	0	0.0438	0		Radretumab	Placeholder	139.16	0	0.0431	0
Rafivirumab	60	172.058	1.1565	0.1103	2.1		Rafivirumab	60	184.063	1.1179	0.1503	1.1		Rafivirumab	Placeholder	195.61	1.1551	0.1463	1.1
Ragifilimab	51	154.212	0.1284	0	0		Ragifilimab	51	154.39	0.1423	0	0		Ragifilimab	Placeholder	154.524	0.1394	0	0
Ramucirumab	43	147.312	0	0.3517	2		Ramucirumab	43	147.448	0	0.3479	2		Ramucirumab	Placeholder	147.155	0	0.3536	2
Ranibizumab	50	125.876	0	0	-0.88		Ranibizumab	50	126.024	0	0	-0.88		Ranibizumab	Placeholder	133.445	0	0	0.22
Ravagalimab	49	155.165	0.0632	0.1747	4		Ravagalimab	49	154.902	0.0628	0.1753	4		Ravagalimab	Placeholder	155.009	0.0629	0.1754	4
Ravulizumab	49	160.843	0.0284	0.4944	0		Ravulizumab	49	142.991	0.0286	0.5002	0		Ravulizumab	Placeholder	155.471	0.0062	0.4589	0
Recaticimab	53	149.555	1.3778	2.895	-4.5		Recaticimab	53	158.116	1.3668	2.9174	-4.5		Recaticimab	Placeholder	144.565	1.3898	2.8611	-4.5
Refanezumab	58	163.401	0	0.0997	-1.1		Refanezumab	58	163.163	0	0.0704	-1.1		Refanezumab	Placeholder	163.288	0	0.0682	-1.1
Regdanvimab	59	185.548	1.7071	1.5297	0		Regdanvimab	59	165.152	1.6298	1.5251	0		Regdanvimab	Placeholder	184.076	1.6316	1.5292	0
Relatlimab	47	113.174	0.1115	0.3099	0		Relatlimab	47	109.587	0.1114	0.2945	0		Relatlimab	Placeholder	116.912	0.1113	0.3223	0
Remternetug	49	143.212	0	0.1633	3		Remternetug	49	139.659	0	0.1596	0		Remternetug	Placeholder	143.158	0	0.1509	3
Remtolumab2	53	132.208	0.0346	0.4412	7.41		Remtolumab2	53	138.612	0.0354	0.4216	7.41		Remtolumab2	Placeholder	129.107	0.0349	0.4246	7.41
Reozalimab1	47	141.163	0	0.165	-5.89		Reozalimab1	47	148.797	0	0.1635	-5.89		Reozalimab1	Placeholder	154.557	0	0.1263	-5.89
Reozalimab2	54	142.418	0	0	4		Reozalimab2	54	162.107	0	0	4		Reozalimab2	Placeholder	165.333	0	0	4
Reslizumab	43	116.994	0	0.1751	4		Reslizumab	43	114.574	0	0.1789	4		Reslizumab	Placeholder	110.241	0	0.1846	4
Retifanlimab	50	141.526	0.0066	1.0402	-0.18		Retifanlimab	50	141.026	0.0065	1.0339	-0.18		Retifanlimab	Placeholder	147.5	0.0066	1.0268	-0.18
Rilotumumab	48	131.689	0	0	9		Rilotumumab	48	127.932	0	0	9		Rilotumumab	Placeholder	131.208	0	0.0357	9
Rilvegostomig2	52	173.58	1.2707	1.1199	3.1		Rilvegostomig2	52	173.403	1.3472	1.1218	3.1		Rilvegostomig2	Placeholder	173.475	1.2825	1.1212	3.1
Rinucumab	50	139.75	0	0	5		Rinucumab	50	139.798	0	0	5		Rinucumab	Placeholder	131.747	0	0	5
Risankizumab	47	114.444	0.4917	1.2607	8.2		Risankizumab	47	118.115	0.4984	1.2633	8.2		Risankizumab	Placeholder	114.652	0.4985	1.2508	8.2
Rituximab	47	112.506	0.008	0	12.4		Rituximab	47	138.247	0.008	0	12.4		Rituximab	Placeholder	147.099	0.008	0	12.4
Rivabazumab	51	138.139	0.2426	0.7157	0		Rivabazumab	51	138.054	0.2434	0.7227	0		Rivabazumab	Placeholder	138.312	0.2013	0.7244	0
Robatumumab	45	136.566	0.0138	0.0434	9.3		Robatumumab	45	136.603	0.0166	0.0441	9.3		Robatumumab	Placeholder	135.798	0.014	0.0444	9.3
Rocatinlimab	44	124.823	1.1396	1.1145	5.2		Rocatinlimab	44	124.688	1.1409	1.1144	5.2		Rocatinlimab	Placeholder	124.825	1.1406	1.1169	5.2
Roledumab	53	163.234	0.3652	0	16.8		Roledumab	53	163.255	0.3642	0	16.8		Roledumab	Placeholder	162.7	0.388	0	16.8
Romilkimab1	49	124.678	0.0506	2.2606	2		Romilkimab1	49	133.765	0.1023	2.2478	2		Romilkimab1	Placeholder	133.935	0.1026	2.2561	1
Romilkimab2	50	127.584	0.0144	0.6473	0		Romilkimab2	50	132.578	0.0151	0.6891	0		Romilkimab2	Placeholder	126.946	0.0141	0.6884	0
Romlusevimab	48	145.661	0.0041	0.1123	0.2		Romlusevimab	48	142.108	0.0042	0.1125	0.2		Romlusevimab	Placeholder	149.252	0.0041	0.1124	0.2
Romosozumab	50	122.922	0	1.5113	-6		Romosozumab	50	120.134	0	1.5154	-6		Romosozumab	Placeholder	131.831	0	2.731	-8
Rontalizumab	48	156.615	0.1878	0.351	0		Rontalizumab	48	151.743	0.1808	0.3749	0		Rontalizumab	Placeholder	154.012	0.1872	0.3769	0
Rosnilimab	49	124.418	0.1113	0.0498	4.2		Rosnilimab	49	122.138	0.1114	0.0587	2.1		Rosnilimab	Placeholder	129.206	0.1111	0.2036	2.1
Rosopatamab	42	111.087	0.1125	0	-1.1		Rosopatamab	42	107.793	0.1124	0	-1.1		Rosopatamab	Placeholder	111.275	0.1129	0	-1.1
Rovalpituzumab	45	105.303	0	0.245	0		Rovalpituzumab	45	104.989	0	0.2519	0		Rovalpituzumab	Placeholder	104.995	0	0.2456	0
Rovelizumab	51	136.835	0.3597	4.4157	-9		Rovelizumab	51	133.009	0.3591	4.4184	-12		Rovelizumab	Placeholder	133.124	0.3585	4.4182	-12
Rozanolixizumab	49	160.205	0.1959	0.6397	4.2		Rozanolixizumab	49	163.373	0.1981	0.6293	0		Rozanolixizumab	Placeholder	163.457	0.1974	0.6328	0
Rulonilimab	49	133.611	0.0054	1.668	-6.09		Rulonilimab	49	134.355	0.0054	1.6771	-6.09		Rulonilimab	Placeholder	134.078	0.0054	1.6629	-6.09
Ruplizumab	49	127.926	0.0811	0.6196	1		Ruplizumab	49	132.24	0.0827	0.6568	1		Ruplizumab	Placeholder	132.359	0.0795	0.6759	1
Sabatolimab	49	130.823	1.1328	0.2589	8.2		Sabatolimab	49	128.244	1.1307	0.264	8.2		Sabatolimab	Placeholder	128.806	1.1327	0.2628	8.2
Sacituzumab	48	127.75	0	0	8		Sacituzumab	48	125.576	0	0.0429	8		Sacituzumab	Placeholder	120.458	0	0	8
Sarilumab	43	125.16	0.1381	1.1882	2		Sarilumab	43	125.161	0.1355	1.1872	2		Sarilumab	Placeholder	121.41	0	1.1896	0
Sasanlimab	50	134.509	0	0.056	0.4		Sasanlimab	50	134.338	0	0.0555	0.4		Sasanlimab	Placeholder	131.014	0	0.0545	0.4
Satralizumab	46	146.301	0.1077	0	-1.14		Satralizumab	46	152.237	0.0659	0	-1.14		Satralizumab	Placeholder	148.566	0.0692	0	-1.14
Satumomab	41	121.693	0.0463	1.4029	1.2		Satumomab	41	122.963	0.0465	1.4071	1.2		Satumomab	Placeholder	122.938	0.0467	1.3508	1.2
Secukinumab	55	153.684	0.004	0.1265	0.2		Secukinumab	55	155.742	0.0039	0.089	0.2		Secukinumab	Placeholder	150.564	0.0039	0.0883	0.2
Semorinemab	49	135.747	0.0362	0	3.1		Semorinemab	49	135.863	0.0364	0	3.1		Semorinemab	Placeholder	135.888	0.0362	0	3.1
Semzuvolimab	49	136.125	0.0426	0.5352	-1.9		Semzuvolimab	49	132.566	0.042	0.5351	-3.8		Semzuvolimab	Placeholder	122.798	0.0447	0.5506	-3.8
Seribantumab	51	176.998	0.0437	0	4.41		Seribantumab	51	162.453	0.0044	0	2.31		Seribantumab	Placeholder	166.739	0.0042	0	2.31
Serplulimab	43	126.488	0.1127	0.0725	6.2		Serplulimab	43	126.692	0.1127	0.0742	6.2		Serplulimab	Placeholder	134.13	0.1127	0.0721	6.4
Setoxaximab	52	141.407	0.096	0.1395	0		Setoxaximab	52	141.286	0.0996	0.1404	-4		Setoxaximab	Placeholder	135.985	0.0994	0.1398	-4
Setrusumab	49	159.458	0.0523	0.3804	-1.08		Setrusumab	49	159.292	0.0522	0.3877	-1.08		Setrusumab	Placeholder	155.574	0.0522	0.3812	-1.08
Sibeprenlimab	51	149.624	0.563	0.3593	12.3		Sibeprenlimab	51	148.975	0.5206	0.3118	9.3		Sibeprenlimab	Placeholder	151.677	0.5537	0.3152	12.3
Sifalimumab	44	145.488	0	0	6		Sifalimumab	44	145.561	0	0	6		Sifalimumab	Placeholder	145.61	0	0	6
Siltuximab	45	139.168	0	0	0		Siltuximab	45	144.58	0	0	0		Siltuximab	Placeholder	141.132	0	0	0
Simaravibart	48	176.005	1.4956	0.501	0		Simaravibart	48	163.343	1.5239	0.5077	0		Simaravibart	Placeholder	162.643	1.4884	0.5261	0
Simtuzumab	48	133.185	0.005	0	2.4		Simtuzumab	48	133.236	0.0047	0	2.4		Simtuzumab	Placeholder	136.994	0.005	0	2.4
Sintilimab	47	149.656	0.0059	0.0437	0.31		Sintilimab	47	149.658	0.0058	0	0.31		Sintilimab	Placeholder	143.776	0	0.1586	-5.89
Sirexatamab	46	126.045	0	0.0442	-0.8		Sirexatamab	46	126.1	0	0.0445	-0.8		Sirexatamab	Placeholder	125.724	0.0004	0.0447	-0.8
Sirukumab	45	153.799	0	0.0472	0		Sirukumab	45	148.776	0	0.0471	0		Sirukumab	Placeholder	143.713	0	0.048	0
Socazolimab	49	171.313	1.1774	0	0		Socazolimab	49	176.816	1.1804	0	0		Socazolimab	Placeholder	171.174	1.1791	0	0
Solanezumab	44	135.761	0.0527	0.041	3.2		Solanezumab	44	135.658	0.0548	0.0436	3.2		Solanezumab	Placeholder	135.814	0.0529	0.0432	3.2
Sotevtamab	49	129.164	2.8004	0.1651	6		Sotevtamab	49	130.333	2.8026	0.1569	6		Sotevtamab	Placeholder	128.578	2.8125	0.1667	6
Sotigalimab	47	114.026	0.082	0	20		Sotigalimab	47	109.612	0.0812	0	20		Sotigalimab	Placeholder	109.337	0.0786	0	20
Sotrovimab	54	116.025	0	0.0451	4		Sotrovimab	54	111.371	0	0.0436	4		Sotrovimab	Placeholder	115.961	0	0.0438	4
Spartalizumab	50	129.837	0	1.1622	1		Spartalizumab	50	130.038	0	1.1599	1		Spartalizumab	Placeholder	129.884	0	1.161	1
Spesolimab	47	121.951	0.2228	0	8.2		Spesolimab	47	112.831	0.2229	0	8.2		Spesolimab	Placeholder	113.534	0.2219	0	8.2
Stamulumab	43	154.88	0.0125	1.3919	-2.9		Stamulumab	43	142.82	0.0136	2.5864	2.9		Stamulumab	Placeholder	143.044	0.0129	1.3587	-2.9
Suciraslimab	50	145.28	0	0.0472	-1.8		Suciraslimab	50	148.321	0	0.0476	-1.8		Suciraslimab	Placeholder	145.742	0	0.0479	-1.8
Sugemalimab	50	164.599	0.0044	1.3918	-0.9		Sugemalimab	50	166.496	0.0128	1.3532	-0.9		Sugemalimab	Placeholder	165.053	0.0043	1.3915	-0.9
Suptavumab	50	142.715	0	1.4066	-6		Suptavumab	50	142.8	0	1.3911	-6		Suptavumab	Placeholder	149.942	0	1.3983	-6
Surzebiclimab	50	155.63	0.1703	0.4256	0		Surzebiclimab	50	167.147	0.1525	0.6282	0		Surzebiclimab	Placeholder	166.283	0.152	0.5098	0
Sutimlimab	47	131.834	0	0	4.4		Sutimlimab	47	141.937	0	0	4.4		Sutimlimab	Placeholder	152.459	0	0	4.4
Suvratoxumab	48	131.7	0.1819	0.3137	4.4		Suvratoxumab	48	137.678	0.178	0.5003	2.4		Suvratoxumab	Placeholder	139.826	0.1841	0.4939	2.4
Tabalumab	50	127.718	0.08	0	12.4		Tabalumab	50	133.103	0	0	4.2		Tabalumab	Placeholder	126.299	0	0	9.3
Tadocizumab	46	119.781	0	0.0567	2.1		Tadocizumab	46	119.521	0	0.057	4.2		Tadocizumab	Placeholder	119.302	0	0.058	4.2
Tafolecimab	52	150.925	1.0989	0	15		Tafolecimab	52	148.504	1.121	0	15		Tafolecimab	Placeholder	152.119	1.1224	0	15
Tagitanlimab	47	132.762	0.0911	1.3475	1		Tagitanlimab	47	140.354	0	1.6762	0		Tagitanlimab	Placeholder	135.519	0	1.4104	0
Talacotuzumab	53	131.326	0.0171	0	-4.1		Talacotuzumab	53	140.273	0.0173	0	-4.1		Talacotuzumab	Placeholder	141.906	0.0172	0	-3.1
Talizumab	50	140.861	0.0093	0.0426	0.2		Talizumab	50	142.232	0.0092	0.1135	0.2		Talizumab	Placeholder	142.259	0.0092	0.1132	0.2
Talquetamab1	45	98.6578	0.0278	0	15.3		Talquetamab1	45	106.021	0.0171	0	15.3		Talquetamab1	Placeholder	105.653	0.0157	0	15.3
Talquetamab2	55	167.292	1.2281	0	16		Talquetamab2	55	164.003	1.2298	0	16		Talquetamab2	Placeholder	160.887	1.2257	0	16
Tanezumab	48	130.148	0.0231	0	12.6		Tanezumab	48	128.303	0.023	0	8.4		Tanezumab	Placeholder	129.926	0.0229	0	12.6
Tarextumab	43	128.294	0	0.0596	6		Tarextumab	43	128.167	0	0.0593	6		Tarextumab	Placeholder	128.278	0	0.0594	6
Tarlatamab1	46	116.201	0.2534	0	9		Tarlatamab1	46	115.847	0.254	0	9		Tarlatamab1	Placeholder	108.618	0.2548	0	9
Tavolimab	48	126.002	0.2035	0.2592	16.43		Tavolimab	48	123.744	0.1743	0.2667	16.43		Tavolimab	Placeholder	123.796	0.2045	0.2605	13.33
Tebentafusp	49	126.844	0.0822	0.2089	8		Tebentafusp	49	141.231	0.0882	0.2134	8		Tebentafusp	Placeholder	130.014	0.0914	0.249	8
Tebotelimab2	45	112.412	0	0.1028	-3		Tebotelimab2	45	109.471	0	0.1038	-3		Tebotelimab2	Placeholder	112.27	0	0.1035	-3
Tecaginlimab1	49	107.745	0	0	4		Tecaginlimab1	49	108.106	0	0	4		Tecaginlimab1	Placeholder	107.707	0	0	4
Teclistamab1	50	156.566	0	1.4622	-2		Teclistamab1	50	166.054	0.0131	1.463	-1.8		Teclistamab1	Placeholder	157.95	0.1222	1.4222	-2.79
Telazorlimab	44	129.559	0.1526	2.6578	2		Telazorlimab	44	139.346	0.157	2.5961	2		Telazorlimab	Placeholder	139.048	0.1485	2.6749	2
Temelimab	42	136.498	0	0.1568	4		Temelimab	42	145.72	0	0.1597	4		Temelimab	Placeholder	131.969	0	0.1566	4.4
Teneliximab	49	111.728	0.0242	0	0.93		Teneliximab	49	115.234	0.0232	0	0.93		Teneliximab	Placeholder	111.224	0.024	0	0.93
Teplizumab	45	109.551	0.3168	1.1159	12.3		Teplizumab	45	125.015	0.3035	1.1179	12.3		Teplizumab	Placeholder	124.636	0.3022	1.1214	12.3
Teprotumumab	46	129.734	2.2914	0.0438	12		Teprotumumab	46	135.494	2.8144	0.0436	16		Teprotumumab	Placeholder	135.723	2.8127	0.0436	16
Teropavimab	39	106.915	0.7754	0.0953	12.3		Teropavimab	39	106.669	0.7757	0.0938	12.3		Teropavimab	Placeholder	106.982	0.774	0.0975	12.3
Tesidolumab	45	167.872	0	1.3065	3		Tesidolumab	45	156.299	0	1.2409	0		Tesidolumab	Placeholder	163.098	0	1.2251	2
Tesnatilimab	43	110.101	0	2.2848	0.4		Tesnatilimab	43	109.257	0	2.2873	0.4		Tesnatilimab	Placeholder	107.208	0	2.2835	0.4
Tezepelumab	51	128.996	0.1937	1.5754	-2.09		Tezepelumab	51	128.942	0.193	1.577	-2.09		Tezepelumab	Placeholder	129.056	0.1931	1.5753	-2.09
Tifcemalimab	51	138.643	0.4017	0.4301	2.2		Tifcemalimab	51	143.154	0.4097	0.4312	3.2		Tifcemalimab	Placeholder	143.232	0.4023	0.4321	3.2
Tigatuzumab	45	131.482	1.2387	0	6.2		Tigatuzumab	45	125.084	1.3642	0	8.2		Tigatuzumab	Placeholder	139.811	1.3658	0	8.2
Tilavonemab	46	153.197	0.1304	1.6072	-0.09		Tilavonemab	46	156.144	0.1311	2.8394	-0.09		Tilavonemab	Placeholder	153.106	0.1303	1.6018	-0.09
Tildrakizumab	43	129.958	0	0.5403	2.1		Tildrakizumab	43	139.325	0	0.5429	2.1		Tildrakizumab	Placeholder	130.203	0	0.5434	2.1
Tilogotamab	44	131.212	0.0278	0.1399	6.51		Tilogotamab	44	117.513	0.0881	0.1401	9.61		Tilogotamab	Placeholder	127.704	0.0885	0.1401	9.61
Timolumab	44	137.692	0	0.0795	3		Timolumab	44	131.505	0	0.117	3		Timolumab	Placeholder	141.226	0	0.0762	3
Tiragolumab	59	153.15	1.3779	0.1975	0		Tiragolumab	59	156.899	1.3812	0.1925	0		Tiragolumab	Placeholder	158.975	1.3739	0.194	0
Tislelizumab	45	116.471	0.1118	0	-3.6		Tislelizumab	45	117.338	0.1117	0.2609	-3.6		Tislelizumab	Placeholder	109.251	0.1118	0.2297	-3.6
Tisotumab	45	132.53	0	0.0597	0		Tisotumab	45	132.43	0	0.0596	0		Tisotumab	Placeholder	132.473	0	0.0595	0
Tixagevimab	52	133.828	0	0.0479	6		Tixagevimab	52	134.978	0	0.0469	6		Tixagevimab	Placeholder	135.219	0	0.0483	6
Tobemstomig1	51	157.207	0	0.3456	-4		Tobemstomig1	51	150.893	0	0.4175	-4		Tobemstomig1	Placeholder	150.519	0	0.3395	-4
Tobemstomig2	48	135.65	0	1.6741	-12		Tobemstomig2	48	135.38	0	1.6901	-12		Tobemstomig2	Placeholder	135.932	0	1.674	-12
Tocilizumab	46	134.329	0.0467	0	18.91		Tocilizumab	46	139.167	0.0507	0	15.81		Tocilizumab	Placeholder	138.964	0.051	0	15.81
Tomaralimab	49	148.75	1.1233	0.3117	0		Tomaralimab	49	148.545	1.1242	0.308	-1		Tomaralimab	Placeholder	149.105	1.123	0.3124	0
Tomuzotuximab	46	120.799	0	0.0364	0		Tomuzotuximab	46	129.957	0	0.0362	0		Tomuzotuximab	Placeholder	130.058	0	0.0358	0
Toripalimab	57	171.154	0.0367	0.6391	0.32		Toripalimab	57	170.829	0.0011	0.6213	0.32		Toripalimab	Placeholder	171.169	0.0375	0.647	0.32
Torudokimab	51	164.025	0.1165	0.0402	4.41		Torudokimab	51	155.166	0.1163	0.0399	4.41		Torudokimab	Placeholder	164.471	0.1172	0.0403	4.41
Tosatoxumab	53	159.501	1.2531	0.2383	4.3		Tosatoxumab	53	154.669	1.2532	0.2392	4.3		Tosatoxumab	Placeholder	159.424	1.2547	0.2442	4.3
Tovetumab	48	142.78	0.1584	0.2338	12		Tovetumab	48	141.159	0.1538	0.2094	12		Tovetumab	Placeholder	142.309	0.1593	0.2205	12
Tozorakimab	53	168.973	1.45	0.2066	-2		Tozorakimab	53	171.08	1.4535	0.1801	-2		Tozorakimab	Placeholder	164.337	1.4738	0.2187	-2
Tralokinumab	51	150.047	0	1.5477	-2		Tralokinumab	51	149.833	0	1.5468	-2		Tralokinumab	Placeholder	149.028	0	1.5456	-2
Trastuzumab	47	112.534	0.2412	0.0848	9		Trastuzumab	47	113.376	0.2404	0.1004	9		Trastuzumab	Placeholder	112.58	0.2404	0.1275	9
Tregalizumab	55	160.28	0.2412	1.3584	0		Tregalizumab	55	160.466	0.3531	1.3612	0		Tregalizumab	Placeholder	159.948	0.298	1.3672	0
Tremelimumab	52	117.837	0.044	0.0904	15		Tremelimumab	52	117.949	0.043	0.0886	15		Tremelimumab	Placeholder	120.924	0.0425	0.0915	15
Trevogrumab	47	163.882	0	0.366	0		Trevogrumab	47	158.714	0	0.3677	0		Trevogrumab	Placeholder	159.386	0.0369	0.3533	0
Trontinemab2	55	122.85	0	0.0637	12.4		Trontinemab2	55	135.132	0	0.064	8.4		Trontinemab2	Placeholder	130.04	0	0.0618	8.4
Tucotuzumab	42	125.838	0	0.0569	3		Tucotuzumab	42	129.899	0	0.0572	3		Tucotuzumab	Placeholder	127.194	0	0.0566	3
Tulisokibart	42	119.073	0.4046	0.2732	2.2		Tulisokibart	42	118.884	0.4038	0.2783	2.2		Tulisokibart	Placeholder	120.505	0.3997	0.3345	2.2
Tuparstobart	49	132.727	0	0.3638	0		Tuparstobart	49	133.049	0	0.3662	0		Tuparstobart	Placeholder	127.001	0	0.3187	0
Tusamitamab	47	137.808	0	0.1343	-1.8		Tusamitamab	47	140.801	0	0.2502	-2		Tusamitamab	Placeholder	143.92	0	0.2531	-2
Ubamatamab1	45	142.56	0.1109	0.0488	15		Ubamatamab1	45	143.077	0.1118	0.0485	15		Ubamatamab1	Placeholder	134.571	0.1119	0.0487	15
Ubamatamab2	52	142.792	0.0062	1.2154	3.6		Ubamatamab2	52	142.918	0.0064	1.2127	3.6		Ubamatamab2	Placeholder	142.578	0.0063	1.2144	3.6
Ublituximab	44	125.422	0	0.0851	8		Ublituximab	44	124.409	0	0.0854	12		Ublituximab	Placeholder	128.337	0	0.0835	12
Ulenistamab	53	159.131	2.5047	0.3285	12		Ulenistamab	53	166.884	2.5182	0.3395	12		Ulenistamab	Placeholder	174.365	2.5044	0.055	15
Uliledlimab	46	143.325	0	1.3411	3		Uliledlimab	46	140.723	0	1.3403	3		Uliledlimab	Placeholder	135.561	0	1.3578	3
Ulocuplumab	52	140.612	0.2561	0.1606	2		Ulocuplumab	52	140.325	0.257	0.1566	2		Ulocuplumab	Placeholder	139.379	0.3021	0.0677	6
Ulviprubart	51	127.601	0	0	0		Ulviprubart	51	137.932	0	0	0		Ulviprubart	Placeholder	134.43	0	0.0777	0
Umesolerbart	46	134.73	0	0.1654	-6		Umesolerbart	46	136.081	0	0.143	-6		Umesolerbart	Placeholder	137.41	0	0.1416	-6
Unasnemab	43	119.349	1.3544	0.1282	4.51		Unasnemab	43	115.16	1.342	0.1287	4.51		Unasnemab	Placeholder	115.093	1.3401	0.1289	4.51
Upanovimab	52	146.594	0.1045	0.5104	0		Upanovimab	52	149.608	0.3054	0.5505	0		Upanovimab	Placeholder	149.599	0.2646	0.5128	0
Upifitamab	46	113.454	0.1795	0	6.2		Upifitamab	46	117.565	0.1776	0	6.2		Upifitamab	Placeholder	116.298	0.1816	0	6.2
Urelumab	50	132.032	0	0	0.2		Urelumab	50	132.685	0	0	0.2		Urelumab	Placeholder	140.031	0	0	0.2
Urtoxazumab	46	117.312	1.1267	0.1017	2		Urtoxazumab	46	114.955	1.1277	0.1045	2		Urtoxazumab	Placeholder	118.425	1.1271	0.1029	2
Ustekinumab	46	103.671	1.1209	0.2497	6		Ustekinumab	46	103.686	1.1589	0.2504	6		Ustekinumab	Placeholder	103.756	1.1234	0.2499	6
Utomilumab	45	138.472	0.1573	0.1776	0		Utomilumab	45	136.114	0.1548	0.1033	0		Utomilumab	Placeholder	138.974	0.1545	0.1775	0
Vadastuximab	44	101.916	0.1573	2.9019	0		Vadastuximab	44	102.024	0.1569	2.9013	0		Vadastuximab	Placeholder	102.02	0.1555	2.9019	0
Valanafusp	40	125.304	0	0.2869	-6.2		Valanafusp	40	130.748	0.0531	0.2586	-3.1		Valanafusp	Placeholder	125.376	0	0.2744	-4.2
Vanucizumab1	58	153.868	0.0043	1.3941	-5.7		Vanucizumab1	58	156.77	0.0042	1.3939	-5.7		Vanucizumab1	Placeholder	157.578	0.0042	1.3936	-5.7
Varisacumab	53	167.41	0	1.9874	-8		Varisacumab	53	167.507	0	1.9835	-8		Varisacumab	Placeholder	169.073	0	1.989	-8
Varlilumab	46	130.492	0	0.1535	6		Varlilumab	46	126.741	0	0.1125	9		Varlilumab	Placeholder	123.27	0.0484	0.1135	12
Varokibart	46	142.724	0.0276	1.3964	-3.28		Varokibart	46	141.271	0.0439	1.4038	-3.28		Varokibart	Placeholder	144.329	0.0444	1.3937	-3.28
Vatelizumab	45	136.014	0	0.0516	0		Vatelizumab	45	127.849	0	0.0628	0		Vatelizumab	Placeholder	129.586	0	0.0634	0
Vedolizumab	53	128.889	0.0083	0.3952	0		Vedolizumab	53	134.072	0.0084	0.4148	0		Vedolizumab	Placeholder	135.105	0.02	0.3986	0.21
Veltuzumab	47	142.688	0	0	3		Veltuzumab	47	143.13	0	0	3		Veltuzumab	Placeholder	142.994	0	0	3
Vibostolimab	46	121.519	0	0.3616	2.1		Vibostolimab	46	126.528	0	0.3566	2.1		Vibostolimab	Placeholder	124.625	0	0.3639	2.1
Vilamakitug	51	152.344	0	1.3217	-1.9		Vilamakitug	51	152.225	0	1.3264	-1.9		Vilamakitug	Placeholder	152.099	0	1.2762	-1.9
Vilobelimab	50	132.041	0.2694	2.6279	-4.9		Vilobelimab	50	125.771	0.2707	2.6268	-4.9		Vilobelimab	Placeholder	128.664	0.2677	2.6165	-4.9
Visilizumab	46	132.112	0.257	0.3798	8.2		Visilizumab	46	134.782	0.2569	0.3827	8.2		Visilizumab	Placeholder	131.759	0.2567	0.4021	8.2
Visugromab	45	112.852	1.1386	2.4614	9		Visugromab	45	110.641	1.1386	2.4567	9		Visugromab	Placeholder	112.61	1.1402	2.4522	9
Vixarelimab	57	162.412	1.1285	0.1482	1.1		Vixarelimab	57	170.912	1.1269	0.1496	1.1		Vixarelimab	Placeholder	159.867	1.1274	0.1453	1.1
Vobramitamab	45	126.83	0.1128	0.2091	2.2		Vobramitamab	45	117.994	0	0.217	2		Vobramitamab	Placeholder	124.995	0.1123	0.222	2.2
Vofatamab	54	145.333	0.0696	0.4122	2.1		Vofatamab	54	139.721	0.0039	0.4123	0		Vofatamab	Placeholder	143.268	0.0038	0.4192	0
Volagidemab	55	152.465	0.1563	0.138	6.3		Volagidemab	55	152.547	0.1596	0.1389	6.3		Volagidemab	Placeholder	151.517	0.1556	0.1373	6.3
Volociximab	52	147.502	0	0.0968	2		Volociximab	52	141.875	0	0.0495	4		Volociximab	Placeholder	144.243	0	0.0963	2
Volrustomig2	54	153.806	1.1216	0	0		Volrustomig2	54	143.042	1.1577	0	4		Volrustomig2	Placeholder	152.916	1.1188	0	4
Vonlerolizumab	44	114.933	0.181	0.1168	0		Vonlerolizumab	44	117.938	0.1827	0.1177	-4.1		Vonlerolizumab	Placeholder	114.606	0.183	0.1171	-4.1
Vopratelimab	48	136.882	0.18	2.7366	-1.1		Vopratelimab	48	136.898	0.1797	2.7405	-1.1		Vopratelimab	Placeholder	138.305	0.1798	2.7356	-1.1
Vorsetuzumab	49	128.338	0.0433	0.4846	0		Vorsetuzumab	49	139.811	0.0936	0.5355	0		Vorsetuzumab	Placeholder	132.391	0.0436	0.5006	0
Vudalimab1	46	159.15	0	0.0485	4		Vudalimab1	46	158.935	0	0.0482	4		Vudalimab1	Placeholder	158.561	0	0.0488	4
Vudalimab2	49	142.104	0.2157	0.2891	4.51		Vudalimab2	49	132.429	0.1332	0.268	0.41		Vudalimab2	Placeholder	130.322	0.1338	0.049	4.51
Vunakizumab	49	144.026	0.1445	0.2812	-3		Vunakizumab	49	144.285	0.1572	0.2716	-3		Vunakizumab	Placeholder	143.065	0.1566	0.2736	-3
Xeligekimab	54	157.952	0.0857	1.5949	-5.89		Xeligekimab	54	162.503	0.0855	1.6311	-5.89		Xeligekimab	Placeholder	157.853	0.0859	1.5921	-5.89
Xentuzumab	48	147.288	1.1244	0	1		Xentuzumab	48	132.723	1.1257	0	0		Xentuzumab	Placeholder	132.691	1.1272	0	0
Zagotenemab	48	135.197	0.3489	1.1772	4.4		Zagotenemab	48	136.45	0.3487	1.3141	2.2		Zagotenemab	Placeholder	141.781	0.3453	1.3103	2.2
Zalifrelimab	45	167.522	0	0.0498	6		Zalifrelimab	45	164.269	0	0.0484	6		Zalifrelimab	Placeholder	164.417	0	0.0455	6
Zalutumumab	52	138.548	0	1.3297	0		Zalutumumab	52	156.376	0	1.7823	0		Zalutumumab	Placeholder	150.979	0	1.7848	0
Zamerovimab	48	108.83	0	0.0383	12		Zamerovimab	48	123.82	0	0.0476	8		Zamerovimab	Placeholder	113.549	0	0.0414	16
Zampilimab	41	115.926	0.0185	1.309	0		Zampilimab	41	114.196	0.0234	1.3075	0		Zampilimab	Placeholder	114.945	0.0177	1.3073	0
Zanidatamab1	46	125.895	0	0	9		Zanidatamab1	46	127.077	0	0	9		Zanidatamab1	Placeholder	130.013	0	0	6
Zanolimumab	42	108.94	0	0	6.51		Zanolimumab	42	115.899	0	0	6.51		Zanolimumab	Placeholder	121.013	0	0	6.51
Zansecimab	48	123.69	0.1198	0.3877	-2		Zansecimab	48	114.822	0.1943	0.3879	-3		Zansecimab	Placeholder	121.819	0.2006	0.4486	-2
Zelminemab	47	146.815	0.1526	0.0704	18		Zelminemab	47	110.711	0.1211	0.0673	12		Zelminemab	Placeholder	146.862	0.1533	0.0699	18
Zeluvalimab	47	134.189	0	0.1269	-1.8		Zeluvalimab	47	137.645	0	0.1284	-1.8		Zeluvalimab	Placeholder	129.904	0	0.1294	-1.8
Zenocutuzumab1	51	133.473	0.1184	0	15.6		Zenocutuzumab1	51	125.76	0.1184	0	15.6		Zenocutuzumab1	Placeholder	133.862	0.1351	0	18.6
Zenocutuzumab2	48	124.023	0	0	3		Zenocutuzumab2	48	120.883	0	0	3		Zenocutuzumab2	Placeholder	120.495	0	0	3
Zigakibart	48	116.947	0.0685	0.0515	9		Zigakibart	48	118.998	0.0647	0.0517	12		Zigakibart	Placeholder	115.347	0.0649	0	9
Zilovertamab	43	126.891	0.0628	1.5256	-0.2		Zilovertamab	43	126.922	0.0629	1.5205	-0.2		Zilovertamab	Placeholder	125.605	0	1.518	-0.1
Ziltivekimab	46	135.35	0.0299	1.4149	-2.7		Ziltivekimab	46	153.727	0.03	1.4209	-2.7		Ziltivekimab	Placeholder	147.29	0.0302	1.499	-2.7
Zimberelimab	54	139.491	0.1125	0.0376	0.41		Zimberelimab	54	144.164	0	0.0377	-2.7		Zimberelimab	Placeholder	147.544	0	0	-3.6
Zolbetuximab	51	133.946	0	0	6		Zolbetuximab	51	133.7	0.0525	0.0898	4		Zolbetuximab	Placeholder	140.974	0.0405	0.1261	6
Zuberitamab	48	129.497	0.0078	0.1204	4.2		Zuberitamab	48	121.633	0	0.1204	2.2		Zuberitamab	Placeholder	121.814	0	0.1178	2.2

## Sheet: FigsS4-S7_TAPoverMDSim
Therapeutic	Timestep	PSH	PPC	PNC	SFvCSP
Erenumab	1	176.825	1.3445	0	15.3
Erenumab	2	148.867	1.3487	0	24.4
Erenumab	3	181.005	1.3003	0	20.4
Erenumab	4	168.074	1.3251	0	15.3
Erenumab	5	179.667	1.3371	0	12.3
Erenumab	6	141.267	1.3749	0	20.4
Erenumab	7	185.247	1.3733	0	12.3
Erenumab	8	158.994	1.3894	0	18.3
Erenumab	9	165.488	1.3019	0	12.3
Erenumab	10	196.367	1.3102	0	20.4
Erenumab	11	164.388	1.3683	0	15.3
Erenumab	12	189.197	1.4013	0	18.3
Erenumab	13	196.154	1.3039	0	18.3
Erenumab	14	178.155	1.3397	0	18.3
Erenumab	15	155.586	1.3696	0	15.3
Erenumab	16	166.657	1.3384	0	18.3
Erenumab	17	173.044	1.3167	0	18.3
Erenumab	18	159.169	1.3233	0	15.3
Erenumab	19	174.583	1.2561	0	18.3
Erenumab	20	177.512	1.3176	0	18.3
Erenumab	21	159.62	1.38	0	12.3
Erenumab	22	178.902	1.3774	0	21.3
Erenumab	23	168.13	1.3773	0	18.3
Erenumab	24	182.078	1.2848	0	15.3
Erenumab	25	190.279	1.3506	0	15.3
Erenumab	26	191.26	1.2896	0	15.3
Erenumab	27	196.486	1.3364	0	15.3
Erenumab	28	208.783	1.3385	0	15.3
Erenumab	29	178.575	1.3659	0	15.3
Erenumab	30	181.436	1.3218	0	15.3
Erenumab	31	182.369	1.2515	0	15.3
Erenumab	32	164.024	1.3958	0	15.3
Erenumab	33	188.958	1.3464	0	15.3
Erenumab	34	176.64	1.2975	0	15.3
Erenumab	35	185.443	1.349	0	15.3
Erenumab	36	166.099	1.3932	0	15.3
Erenumab	37	176.364	1.2504	0	15.3
Erenumab	38	149.949	1.2335	0	15.3
Erenumab	39	175.551	1.2944	0	15.3
Erenumab	40	162.8	1.3436	0	15.3
Erenumab	41	164.068	1.4004	0	15.3
Erenumab	42	165.399	1.3626	0	15.3
Erenumab	43	179.854	1.4227	0	15.3
Erenumab	44	187.968	1.4449	0	15.3
Erenumab	45	158.666	1.3863	0	15.3
Erenumab	46	156.13	1.2568	0	15.3
Erenumab	47	149.848	1.3112	0	15.3
Erenumab	48	171.039	1.305	0	15.3
Erenumab	49	140.672	1.3148	0	15.3
Erenumab	50	165.544	1.2959	0	18.3
Erenumab	51	159.826	1.1954	0	18.3
Erenumab	52	169.381	1.2487	0	15.3
Erenumab	53	151.976	1.3193	0	15.3
Erenumab	54	167.138	1.2828	0	18.3
Erenumab	55	156.82	1.2911	0	18.3
Erenumab	56	183.404	1.3567	0	18.3
Erenumab	57	197.649	1.2917	0	18.3
Erenumab	58	159.193	1.3013	0	18.3
Erenumab	59	180.125	1.3532	0	18.3
Erenumab	60	168.983	1.4042	0	18.3
Erenumab	61	159.67	1.3427	0	15.3
Erenumab	62	190.334	1.3537	0	18.3
Erenumab	63	193.129	1.3839	0	18.3
Erenumab	64	163.24	1.359	0	24.4
Erenumab	65	164.794	1.3417	0	15.3
Erenumab	66	157.689	1.3253	0	18.3
Erenumab	67	176.879	1.3517	0	15.3
Erenumab	68	147.797	1.4122	0	18.3
Erenumab	69	156.913	1.3481	0	15.3
Erenumab	70	155.928	1.4101	0	18.3
Erenumab	71	185.715	1.3521	0	18.3
Erenumab	72	171.587	1.3487	0	15.3
Erenumab	73	176.017	1.3599	0	15.3
Erenumab	74	141.933	1.343	0	24.4
Erenumab	75	167.731	1.3631	0	15.3
Erenumab	76	167.952	1.2574	0	18.3
Erenumab	77	170.236	1.4255	0	18.3
Erenumab	78	158.6	1.3982	0	18.3
Erenumab	79	161.996	1.3869	0	15.3
Erenumab	80	169.128	1.3716	0	18.3
Erenumab	81	170.088	1.2767	0	15.3
Erenumab	82	178.561	1.3013	0	20.4
Erenumab	83	161.213	1.3347	0	20.4
Erenumab	84	173.983	1.392	0	20.4
Erenumab	85	143.529	1.4239	0	15.3
Erenumab	86	163.299	1.3642	0	15.3
Erenumab	87	174.465	1.4699	0	24.4
Erenumab	88	143.949	1.3108	0	18.3
Erenumab	89	185.536	1.3841	0	15.3
Erenumab	90	150.842	1.3602	0	18.3
Erenumab	91	155.517	1.2785	0	24.4
Erenumab	92	159.564	1.2994	0	15.3
Erenumab	93	153.782	1.3892	0	15.3
Erenumab	94	147.754	1.4254	0	18.3
Erenumab	95	166.257	1.2949	0	15.3
Erenumab	96	185.315	1.368	0	20.4
Erenumab	97	181.802	1.3654	0	15.3
Erenumab	98	161.792	1.375	0	18.3
Erenumab	99	184.282	1.4138	0	24.4
Erenumab	100	183.482	1.3846	0	24.4
Erenumab	101	182.195	1.384	0	24.4
Erenumab	102	167.945	1.3981	0	15.3
Erenumab	103	176.809	1.3141	0	15.3
Erenumab	104	183.038	1.3884	0	16.4
Erenumab	105	161.51	1.3899	0	18.3
Erenumab	106	151.229	1.4095	0	18.3
Erenumab	107	174.781	1.4866	0	15.3
Erenumab	108	165.072	1.4042	0	18.3
Erenumab	109	159.867	1.3677	0	15.3
Erenumab	110	164.445	1.4382	0	24.4
Erenumab	111	178.11	1.3571	0	15.3
Erenumab	112	168.463	1.326	0	24.4
Erenumab	113	159.552	1.2932	0	20.4
Erenumab	114	171.471	1.2765	0	18.3
Erenumab	115	145.006	1.3646	0	15.3
Erenumab	116	167.833	1.2383	0	24.4
Erenumab	117	170.076	1.3111	0	20.4
Erenumab	118	170.823	1.2286	0	18.3
Erenumab	119	175.402	1.2709	0	24.4
Erenumab	120	171.88	1.3194	0	18.3
Erenumab	121	155.193	1.3613	0	18.3
Erenumab	122	163.042	1.3046	0	24.4
Erenumab	123	165.496	1.3978	0	20.4
Erenumab	124	163.827	1.3254	0	15.3
Erenumab	125	187.441	1.3397	0	24.4
Erenumab	126	186.389	1.3554	0	18.3
Erenumab	127	165.273	1.3152	0	15.3
Erenumab	128	185.705	1.3087	0	18.3
Erenumab	129	175.086	1.3726	0	18.3
Erenumab	130	189.606	1.3743	0	15.3
Erenumab	131	188.166	1.3335	0	15.3
Erenumab	132	201.023	1.3766	0	18.3
Erenumab	133	188.876	1.3228	0	15.3
Erenumab	134	174.911	1.2244	0	15.3
Erenumab	135	182.67	1.3079	0	15.3
Erenumab	136	167.854	1.3393	0	15.3
Erenumab	137	180.732	1.3361	0	16.4
Erenumab	138	184.993	1.3285	0	16.4
Erenumab	139	188.905	1.3406	0	20.4
Erenumab	140	193.086	1.3028	0	20.4
Erenumab	141	178.594	1.2714	0	18.3
Erenumab	142	173.885	1.3758	0	15.3
Erenumab	143	182.232	1.2982	0	12.3
Erenumab	144	192.545	1.35	0	12.3
Erenumab	145	194.595	1.2843	0	15.3
Erenumab	146	179.357	1.2253	0	18.3
Erenumab	147	166.67	1.3598	0	24.4
Erenumab	148	172.285	1.3256	0	20.4
Erenumab	149	189.792	1.2696	0	24.4
Erenumab	150	177.752	1.3444	0	15.3
Erenumab	151	177.075	1.277	0	18.3
Erenumab	152	192.42	1.3981	0	20.4
Erenumab	153	194.949	1.354	0	18.3
Erenumab	154	179.606	1.3095	0	18.3
Erenumab	155	183.539	1.2934	0	24.4
Erenumab	156	184.327	1.3621	0	18.3
Erenumab	157	179.114	1.3053	0	18.3
Erenumab	158	175.635	1.3009	0	18.3
Erenumab	159	179.108	1.3169	0	24.4
Erenumab	160	170.117	1.3433	0	24.4
Erenumab	161	182.459	1.3137	0	18.3
Erenumab	162	191.303	1.4263	0	24.4
Erenumab	163	179.435	1.3003	0	24.4
Erenumab	164	175.543	1.4107	0	20.4
Erenumab	165	195.118	1.3488	0	18.3
Erenumab	166	173.743	1.323	0	18.3
Erenumab	167	192.6	1.2753	0	20.4
Erenumab	168	177.168	1.3042	0	24.4
Erenumab	169	174.215	1.3612	0	24.4
Erenumab	170	185.209	1.293	0	20.4
Erenumab	171	193.381	1.4218	0	20.4
Erenumab	172	168.863	1.3439	0	16.4
Erenumab	173	177.708	1.2844	0	16.4
Erenumab	174	180.531	1.3445	0	20.4
Erenumab	175	178.349	1.3424	0	24.4
Erenumab	176	169.132	1.3228	0	20.4
Erenumab	177	191.516	1.4712	0	15.3
Erenumab	178	176.953	1.362	0	12.3
Erenumab	179	186.864	1.3468	0	18.3
Erenumab	180	161.653	1.3231	0	15.3
Erenumab	181	175.784	1.357	0	24.4
Erenumab	182	151.344	1.2876	0	15.3
Erenumab	183	161.786	1.3391	0	16.4
Erenumab	184	154.892	1.3984	0	12.3
Erenumab	185	167.631	1.3062	0	16.4
Erenumab	186	203.634	1.3819	0	16.4
Erenumab	187	180.661	1.2791	0	20.4
Erenumab	188	182.398	1.2836	0	20.4
Erenumab	189	196.235	1.3798	0	15.3
Erenumab	190	176.198	1.3387	0	12.3
Erenumab	191	201.923	1.338	0	16.4
Erenumab	192	185.812	1.3308	0	20.4
Erenumab	193	203.651	1.3723	0	20.4
Erenumab	194	180.508	1.341	0	12.3
Erenumab	195	203.217	1.3837	0	12.3
Erenumab	196	169.502	1.2875	0	20.4
Erenumab	197	199.48	1.2608	0	20.4
Erenumab	198	192.203	1.3749	0	20.4
Erenumab	199	171.124	1.3566	0	16.4
Erenumab	200	194.73	1.2483	0	20.4
Erenumab	201	150.868	1.3577	0	20.4
Erenumab	202	203.88	1.3237	0	20.4
Erenumab	203	200.536	1.2633	0	20.4
Erenumab	204	168.953	1.3361	0	20.4
Erenumab	205	197.961	1.3132	0	20.4
Erenumab	206	204.64	1.2718	0	20.4
Erenumab	207	190.813	1.3236	0	15.3
Erenumab	208	199.763	1.3472	0	16.4
Erenumab	209	184.221	1.2906	0	20.4
Erenumab	210	195.531	1.3832	0	20.4
Erenumab	211	172.302	1.2953	0	20.4
Erenumab	212	200.192	1.2853	0.0459	20.4
Erenumab	213	182.801	1.2841	0	20.4
Erenumab	214	198.895	1.3347	0	15.3
Erenumab	215	174.22	1.2734	0	15.3
Erenumab	216	167.904	1.3973	0	24.4
Erenumab	217	175.369	1.3881	0	20.4
Erenumab	218	180.569	1.3143	0	12.3
Erenumab	219	197.072	1.3398	0.0388	15.3
Erenumab	220	187.978	1.3798	0.0394	20.4
Erenumab	221	200.403	1.3085	0.0382	20.4
Erenumab	222	191.685	1.3068	0	15.3
Erenumab	223	193.547	1.3009	0	15.3
Erenumab	224	199.861	1.3125	0	12.3
Erenumab	225	198.716	1.3325	0.047	15.3
Erenumab	226	195.947	1.3136	0.0377	12.3
Erenumab	227	191.53	1.3527	0.0373	12.3
Erenumab	228	179.061	1.3916	0	15.3
Erenumab	229	190.087	1.3537	0	15.3
Erenumab	230	173.29	1.3302	0	12.3
Erenumab	231	202.877	1.2916	0	15.3
Erenumab	232	192.676	1.3312	0	12.3
Erenumab	233	192.217	1.4198	0	18.3
Erenumab	234	191.785	1.32	0	18.3
Erenumab	235	199.275	1.3339	0	15.3
Erenumab	236	204.841	1.2816	0	12.3
Erenumab	237	202.847	1.4027	0	12.3
Erenumab	238	178.726	1.2341	0	12.3
Erenumab	239	183.456	1.4229	0	15.3
Erenumab	240	191.948	1.3543	0	15.3
Erenumab	241	182.931	1.352	0	12.3
Erenumab	242	210.838	1.3239	0	12.3
Erenumab	243	192.065	1.3887	0	15.3
Erenumab	244	168.755	1.2344	0	15.3
Erenumab	245	176.902	1.3352	0	15.3
Erenumab	246	175.123	1.3494	0	12.3
Erenumab	247	178.133	1.3587	0	20.4
Erenumab	248	182.205	1.3131	0	15.3
Erenumab	249	176.376	1.3322	0	15.3
Erenumab	250	194.143	1.3551	0	12.3
Erenumab	251	170.864	1.2589	0	15.3
Erenumab	252	151.111	1.362	0	15.3
Erenumab	253	185.548	1.2509	0	12.3
Erenumab	254	179.739	1.3293	0	12.3
Erenumab	255	203.417	1.3012	0	15.3
Erenumab	256	168.941	1.3235	0	12.3
Erenumab	257	175.599	1.3042	0	12.3
Erenumab	258	187.738	1.2827	0	15.3
Erenumab	259	173.301	1.357	0	15.3
Erenumab	260	176.875	1.3401	0	15.3
Erenumab	261	187.256	1.4538	0	24.4
Erenumab	262	191.009	1.3057	0	16.4
Erenumab	263	172.907	1.4387	0	20.4
Erenumab	264	179.761	1.4202	0	24.4
Erenumab	265	176.604	1.4816	0	18.3
Erenumab	266	168.351	1.4062	0	18.3
Erenumab	267	158.414	1.4563	0	18.3
Erenumab	268	171.062	1.4206	0	18.3
Erenumab	269	178.893	1.3099	0	15.3
Erenumab	270	179.615	1.2986	0	15.3
Erenumab	271	175.983	1.3252	0	15.3
Erenumab	272	191.331	1.3705	0	18.3
Erenumab	273	180.064	1.3238	0	15.3
Erenumab	274	169.37	1.2313	0	15.3
Erenumab	275	182.44	1.4319	0	18.3
Erenumab	276	177.452	1.3262	0	15.3
Erenumab	277	175.199	1.3886	0	18.3
Erenumab	278	176.935	1.4429	0	18.3
Erenumab	279	168.485	1.3	0	18.3
Erenumab	280	179.171	1.3668	0	20.4
Erenumab	281	173.062	1.4068	0	15.3
Erenumab	282	185.992	1.2802	0	12.3
Erenumab	283	178.033	1.29	0	15.3
Erenumab	284	187.868	1.307	0	18.3
Erenumab	285	185.345	1.3377	0	18.3
Erenumab	286	197.211	1.45	0	18.3
Erenumab	287	186.379	1.3867	0	18.3
Erenumab	288	189.543	1.3684	0	15.3
Erenumab	289	177.92	1.4046	0	15.3
Erenumab	290	180.573	1.4208	0	18.3
Erenumab	291	187.33	1.3483	0	18.3
Erenumab	292	187.245	1.3937	0	18.3
Erenumab	293	180.819	1.2862	0	20.4
Erenumab	294	169.454	1.3504	0	15.3
Erenumab	295	187.973	1.4916	0	18.3
Erenumab	296	184.708	1.3777	0	15.3
Erenumab	297	183.262	1.309	0	15.3
Erenumab	298	176.559	1.3501	0	15.3
Erenumab	299	196.461	1.3522	0	18.3
Erenumab	300	188.392	1.3392	0	15.3
Erenumab	301	201.373	1.3419	0	18.3
Erenumab	302	175.343	1.324	0	15.3
Erenumab	303	167.607	1.4249	0	15.3
Erenumab	304	181.467	1.3286	0	15.3
Erenumab	305	195.084	1.3466	0	15.3
Erenumab	306	205.796	1.3688	0	15.3
Erenumab	307	181.888	1.3562	0	18.3
Erenumab	308	183.197	1.4257	0	15.3
Erenumab	309	186.104	1.2832	0	15.3
Erenumab	310	161.905	1.3752	0	18.3
Erenumab	311	174.628	1.3135	0	15.3
Erenumab	312	169.101	1.4008	0	18.3
Erenumab	313	178.721	1.3255	0	18.3
Erenumab	314	189.77	1.3458	0	18.3
Erenumab	315	178.782	1.4269	0	15.3
Erenumab	316	193.532	1.4532	0	18.3
Erenumab	317	179.714	1.3775	0	18.3
Erenumab	318	197.402	1.3568	0	18.3
Erenumab	319	192.286	1.435	0	18.3
Erenumab	320	207.781	1.4712	0	18.3
Erenumab	321	180.496	1.358	0	15.3
Erenumab	322	176.534	1.4498	0	15.3
Erenumab	323	190.551	1.4262	0	15.3
Erenumab	324	166.328	1.3856	0	18.3
Erenumab	325	188.377	1.4061	0	15.3
Erenumab	326	180.95	1.3258	0	12.3
Erenumab	327	194.964	1.4032	0	18.3
Erenumab	328	191.903	1.3696	0	15.3
Erenumab	329	184.469	1.4151	0	15.3
Erenumab	330	188.874	1.3675	0	15.3
Erenumab	331	181.724	1.4384	0	15.3
Erenumab	332	167.174	1.2607	0	12.3
Erenumab	333	171.442	1.4199	0	16.4
Erenumab	334	175.62	1.3735	0	12.2
Erenumab	335	177.784	1.4336	0	18.3
Erenumab	336	187.824	1.3637	0	18.3
Erenumab	337	181.226	1.3616	0	18.3
Erenumab	338	192.651	1.4078	0	18.3
Erenumab	339	174.77	1.2923	0	18.3
Erenumab	340	186.215	1.2815	0	18.3
Erenumab	341	172.519	1.3268	0	18.3
Erenumab	342	180.216	1.3421	0	18.3
Erenumab	343	166.637	1.3772	0	15.3
Erenumab	344	180.823	1.3357	0	18.3
Erenumab	345	166.197	1.3337	0	18.3
Erenumab	346	177.037	1.381	0	15.3
Erenumab	347	170.122	1.4525	0	18.3
Erenumab	348	159.083	1.3506	0	18.3
Erenumab	349	193.27	1.3308	0	24.4
Erenumab	350	184.874	1.3075	0	15.3
Erenumab	351	197.408	1.4426	0	18.3
Erenumab	352	198.599	1.3334	0	18.3
Erenumab	353	179.143	1.4567	0	18.3
Erenumab	354	190.124	1.2996	0	12.2
Erenumab	355	183.522	1.3492	0	12.3
Erenumab	356	196.636	1.3521	0	8.2
Erenumab	357	184.298	1.2546	0	12.3
Erenumab	358	166.873	1.3628	0	15.3
Erenumab	359	159.076	1.3006	0	15.3
Erenumab	360	177.197	1.3192	0	24.4
Erenumab	361	172.563	1.3166	0	18.3
Erenumab	362	174.384	1.3324	0	15.3
Erenumab	363	168.927	1.3035	0	15.3
Erenumab	364	169.766	1.3393	0	15.3
Erenumab	365	184.913	1.3964	0	20.4
Erenumab	366	184.4	1.4093	0	24.4
Erenumab	367	185.763	1.304	0	15.3
Erenumab	368	194.462	1.2991	0	24.4
Erenumab	369	191.385	1.3716	0	18.3
Erenumab	370	196.394	1.3172	0	16.4
Erenumab	371	165.07	1.2916	0	15.3
Erenumab	372	171.426	1.2486	0	15.3
Erenumab	373	198.656	1.3269	0	10.2
Erenumab	374	179.936	1.2665	0	15.3
Erenumab	375	169.262	1.3296	0	12.3
Erenumab	376	184.454	1.3936	0	15.3
Erenumab	377	158.843	1.2776	0	15.3
Erenumab	378	197.342	1.3013	0	10.2
Erenumab	379	187.106	1.2378	0	10.2
Erenumab	380	185.912	1.36	0	15.3
Erenumab	381	180.496	1.391	0	15.3
Erenumab	382	177.621	1.3215	0	18.3
Erenumab	383	193.76	1.3265	0	20.4
Erenumab	384	190.17	1.3184	0	16.4
Erenumab	385	179.45	1.2488	0	20.4
Erenumab	386	172.418	1.2186	0	15.3
Erenumab	387	184.567	1.4232	0	18.3
Erenumab	388	175.209	1.3467	0	12.3
Erenumab	389	178.499	1.3516	0	18.3
Erenumab	390	159.127	1.2838	0	15.3
Erenumab	391	192.045	1.3912	0	10.2
Erenumab	392	177.799	1.3068	0	16.4
Erenumab	393	171.433	1.3368	0	20.4
Erenumab	394	171.139	1.3517	0	18.3
Erenumab	395	180.444	1.2758	0	12.3
Erenumab	396	201.97	1.3503	0	15.3
Erenumab	397	182.095	1.434	0	20.4
Erenumab	398	181.568	1.3438	0	16.4
Erenumab	399	182.784	1.2929	0	12.3
Erenumab	400	189.528	1.2456	0	16.4
Erenumab	401	173.245	1.4604	0	15.3
Erenumab	402	185.011	1.3285	0	12.3
Erenumab	403	167.785	1.2912	0	20.4
Erenumab	404	183.374	1.3678	0	15.3
Erenumab	405	203.391	1.4261	0	20.4
Erenumab	406	196.453	1.4052	0	15.3
Erenumab	407	187.517	1.3257	0	12.3
Erenumab	408	189.452	1.3285	0	20.4
Erenumab	409	170.244	1.3136	0	15.3
Erenumab	410	175.607	1.4179	0	15.3
Erenumab	411	194.188	1.2942	0	15.3
Erenumab	412	197.116	1.3572	0	12.3
Erenumab	413	188.995	1.2605	0	12.3
Erenumab	414	193.232	1.4355	0	12.4
Erenumab	415	170.866	1.4187	0	20.4
Erenumab	416	182.456	1.4696	0	24.4
Erenumab	417	192.288	1.3747	0	18.3
Erenumab	418	194.928	1.3799	0	18.3
Erenumab	419	181.563	1.4035	0	18.3
Erenumab	420	195.827	1.4042	0	15.3
Erenumab	421	202.275	1.3843	0	15.3
Erenumab	422	178.281	1.4287	0	20.4
Erenumab	423	187.849	1.4233	0	18.3
Erenumab	424	188.36	1.3598	0	16.4
Erenumab	425	182.712	1.372	0	16.4
Erenumab	426	198.009	1.3094	0	20.4
Erenumab	427	174.899	1.4138	0	20.4
Erenumab	428	179.206	1.3842	0	24.4
Erenumab	429	186.007	1.3568	0	12.3
Erenumab	430	182.644	1.275	0	16.4
Erenumab	431	192.737	1.4949	0	24.4
Erenumab	432	161.612	1.4865	0	20.4
Erenumab	433	184.25	1.4613	0	24.4
Erenumab	434	169.597	1.3925	0	15.3
Erenumab	435	168.227	1.3354	0	20.4
Erenumab	436	180.639	1.365	0	20.4
Erenumab	437	184.441	1.244	0	20.4
Erenumab	438	168.218	1.3446	0	20.4
Erenumab	439	191.94	1.3751	0	20.4
Erenumab	440	183.64	1.4709	0	24.4
Erenumab	441	173.652	1.4028	0	18.3
Erenumab	442	176.141	1.3986	0	8.2
Erenumab	443	199.666	1.3136	0	20.4
Erenumab	444	164.87	1.4449	0	20.4
Erenumab	445	161.55	1.4872	0	18.3
Erenumab	446	198.518	1.3452	0	20.4
Erenumab	447	186.34	1.4087	0	20.4
Erenumab	448	210.85	1.3671	0	24.4
Erenumab	449	178.788	1.3302	0	10.2
Erenumab	450	200.839	1.4007	0	24.4
Erenumab	451	211.454	1.371	0	24.4
Erenumab	452	188.578	1.2881	0	15.3
Erenumab	453	192.107	1.3734	0	15.3
Erenumab	454	187.295	1.3901	0	20.4
Erenumab	455	183.161	1.3805	0	18.3
Erenumab	456	188.698	1.3354	0	20.4
Erenumab	457	190.84	1.354	0	24.4
Erenumab	458	186.881	1.3954	0	24.4
Erenumab	459	176.371	1.4426	0	24.4
Erenumab	460	169.849	1.2939	0	20.4
Erenumab	461	176.01	1.3558	0	24.4
Erenumab	462	169.215	1.3925	0	24.4
Erenumab	463	171.811	1.4579	0	24.4
Erenumab	464	171.699	1.2745	0	15.3
Erenumab	465	166.374	1.3832	0	20.4
Erenumab	466	185.451	1.3349	0	15.3
Erenumab	467	178.313	1.3134	0	20.4
Erenumab	468	172.397	1.3446	0	18.3
Erenumab	469	173.446	1.4066	0	20.4
Erenumab	470	162.277	1.3679	0	16.4
Erenumab	471	174.185	1.3265	0	15.3
Erenumab	472	195.274	1.3817	0	20.4
Erenumab	473	169.05	1.4761	0	24.4
Erenumab	474	179.404	1.3197	0	12.3
Erenumab	475	181.12	1.298	0	20.4
Erenumab	476	171.748	1.4725	0	24.4
Erenumab	477	178.198	1.2439	0	20.4
Erenumab	478	184.545	1.3921	0	15.3
Erenumab	479	180.605	1.3267	0	20.4
Erenumab	480	168.702	1.4207	0	18.3
Erenumab	481	177.803	1.317	0	20.4
Erenumab	482	176.119	1.3594	0	15.3
Erenumab	483	198.794	1.3699	0	18.3
Erenumab	484	192.475	1.297	0	18.3
Erenumab	485	181.275	1.4284	0	18.3
Erenumab	486	155.48	1.3368	0	18.3
Erenumab	487	169.862	1.3905	0	24.4
Erenumab	488	177.568	1.3203	0	20.4
Erenumab	489	175.094	1.4679	0	24.4
Erenumab	490	161.484	1.443	0	20.4
Erenumab	491	158.055	1.3556	0	15.3
Erenumab	492	178.336	1.2723	0	15.3
Erenumab	493	164.497	1.3791	0	18.3
Erenumab	494	156.2	1.254	0	15.3
Erenumab	495	187.006	1.3832	0	15.3
Erenumab	496	166.222	1.2641	0	15.3
Erenumab	497	179.368	1.2871	0	12.3
Erenumab	498	186.302	1.2804	0	12.3
Erenumab	499	175.31	1.3141	0	8.2
Erenumab	500	179.066	1.2585	0	8.2
Erenumab	501	189.436	1.3199	0	16.4
Erenumab	502	186.934	1.306	0	12.3
Erenumab	503	179.346	1.321	0	16.4
Erenumab	504	169.268	1.2846	0	12.3
Erenumab	505	179.065	1.2872	0	9.3
Erenumab	506	176.419	1.2438	0	12.3
Erenumab	507	176.644	1.2051	0	12.3
Erenumab	508	173.377	1.2694	0	12.3
Erenumab	509	181.78	1.3851	0	16.4
Erenumab	510	167.042	1.3685	0	15.3
Erenumab	511	170.361	1.3314	0	15.3
Erenumab	512	162.944	1.2674	0	20.4
Erenumab	513	183.331	1.2796	0	12.3
Erenumab	514	174.625	1.2369	0	16.4
Erenumab	515	166.293	1.3083	0	15.3
Erenumab	516	185.988	1.2909	0	16.4
Erenumab	517	170.565	1.238	0	16.4
Erenumab	518	159.064	1.2589	0	16.4
Erenumab	519	160.625	1.2984	0	16.4
Erenumab	520	189.481	1.2749	0	15.3
Erenumab	521	195.806	1.2527	0	15.3
Erenumab	522	177.811	1.2943	0	15.3
Erenumab	523	182.367	1.3021	0	15.3
Erenumab	524	178.803	1.2642	0	16.4
Erenumab	525	179.029	1.2667	0	12.3
Erenumab	526	187.479	1.302	0	15.3
Erenumab	527	175.303	1.3614	0	15.3
Erenumab	528	165.857	1.311	0	20.4
Erenumab	529	171.144	1.2378	0	12.3
Erenumab	530	168.712	1.2136	0	16.4
Erenumab	531	165.199	1.2158	0	20.4
Erenumab	532	169.856	1.3403	0	12.3
Erenumab	533	157.706	1.2974	0	16.4
Erenumab	534	177.598	1.2415	0	20.4
Erenumab	535	166.78	1.3412	0	15.3
Erenumab	536	174.284	1.3557	0	15.3
Erenumab	537	152.892	1.3415	0	12.3
Erenumab	538	180.001	1.2878	0	15.3
Erenumab	539	181.92	1.3223	0	12.3
Erenumab	540	179.241	1.2875	0	20.4
Erenumab	541	178.571	1.3254	0	12.3
Erenumab	542	163.154	1.4222	0	18.3
Erenumab	543	175.059	1.2896	0	15.3
Erenumab	544	163.48	1.3018	0	12.3
Erenumab	545	178.062	1.3849	0	12.3
Erenumab	546	162.884	1.3384	0	15.3
Erenumab	547	179.66	1.2939	0	18.3
Erenumab	548	181.868	1.3593	0	12.3
Erenumab	549	158.357	1.4915	0	18.3
Erenumab	550	176.78	1.3619	0	15.3
Erenumab	551	184.611	1.3938	0	16.4
Erenumab	552	175.027	1.309	0	15.3
Erenumab	553	167.163	1.2467	0	9.3
Erenumab	554	184.393	1.2663	0	15.3
Erenumab	555	197.712	1.3408	0	9.3
Erenumab	556	195.485	1.3372	0	15.3
Erenumab	557	193.411	1.2642	0	15.3
Erenumab	558	175.101	1.2182	0	15.3
Erenumab	559	166.007	1.2037	0	12.3
Erenumab	560	175.632	1.3281	0	12.3
Erenumab	561	184.594	1.4412	0	20.4
Erenumab	562	170.61	1.4138	0	12.3
Erenumab	563	180.972	1.3032	0	16.4
Erenumab	564	169.449	1.3668	0	15.3
Erenumab	565	160.036	1.2829	0	12.4
Erenumab	566	164.017	1.2596	0	12.4
Erenumab	567	169.442	1.3024	0	12.3
Erenumab	568	182.541	1.2806	0	12.3
Erenumab	569	172.1	1.2545	0	12.3
Erenumab	570	181.996	1.3868	0	15.3
Erenumab	571	170.437	1.3215	0	20.4
Erenumab	572	180.449	1.3412	0	16.4
Erenumab	573	171.68	1.3692	0	9.3
Erenumab	574	173.223	1.2961	0	16.4
Erenumab	575	180.139	1.2558	0	15.3
Erenumab	576	184.615	1.4064	0	15.3
Erenumab	577	159.418	1.2783	0	15.3
Erenumab	578	156.934	1.2964	0	20.4
Erenumab	579	151.941	1.3578	0	15.3
Erenumab	580	145.894	1.2597	0	20.4
Erenumab	581	164.699	1.3265	0	20.4
Erenumab	582	170.47	1.3925	0	12.3
Erenumab	583	154.476	1.3783	0	12.3
Erenumab	584	177.64	1.3302	0	16.4
Erenumab	585	192.848	1.3913	0	12.3
Erenumab	586	179.421	1.3502	0	15.3
Erenumab	587	168.801	1.3387	0	20.4
Erenumab	588	176.639	1.1943	0	15.3
Erenumab	589	161.266	1.2936	0	15.3
Erenumab	590	154.914	1.3097	0	20.4
Erenumab	591	154.874	1.3039	0	20.4
Erenumab	592	204.458	1.2216	0	15.3
Erenumab	593	171.62	1.2511	0	15.3
Erenumab	594	181.041	1.2335	0	15.3
Erenumab	595	175.656	1.1861	0	12.3
Erenumab	596	165.053	1.2603	0	15.3
Erenumab	597	175.277	1.241	0	12.3
Erenumab	598	179.567	1.2959	0	15.3
Erenumab	599	171.409	1.3155	0	15.3
Erenumab	600	185.199	1.2319	0	12.3
Erenumab	601	166.057	1.3113	0	15.3
Erenumab	602	166.348	1.2354	0	15.3
Erenumab	603	174.247	1.3036	0	15.3
Erenumab	604	145.735	1.2994	0	15.3
Erenumab	605	165.067	1.2951	0	16.4
Erenumab	606	178.064	1.2465	0	15.3
Erenumab	607	186.143	1.2575	0	15.3
Erenumab	608	162.38	1.221	0	15.3
Erenumab	609	166.466	1.3126	0	15.3
Erenumab	610	158.51	1.2964	0	15.3
Erenumab	611	175.754	1.2223	0	20.4
Erenumab	612	157.101	1.2293	0	15.3
Erenumab	613	174.011	1.3375	0	20.4
Erenumab	614	163.514	1.3315	0	20.4
Erenumab	615	177.706	1.2306	0	15.3
Erenumab	616	169.328	1.2556	0	20.4
Erenumab	617	178.26	1.2706	0	20.4
Erenumab	618	157.309	1.1886	0	12.3
Erenumab	619	172.714	1.2523	0	15.3
Erenumab	620	161.89	1.2876	0	15.3
Erenumab	621	176.49	1.1086	0	12.3
Erenumab	622	150.667	1.2669	0	15.3
Erenumab	623	172.702	1.3252	0	20.4
Erenumab	624	157.304	1.2568	0	12.3
Erenumab	625	177.003	1.2102	0	15.3
Erenumab	626	179.392	1.2801	0	15.3
Erenumab	627	168.382	1.2252	0	15.3
Erenumab	628	149.345	1.2823	0	20.4
Erenumab	629	172.395	1.3362	0	20.4
Erenumab	630	164.209	1.109	0	12.3
Erenumab	631	178.84	1.3386	0	12.3
Erenumab	632	180.331	1.3079	0	16.4
Erenumab	633	155.166	1.2992	0	20.4
Erenumab	634	155.545	1.3254	0	12.3
Erenumab	635	152.886	1.3603	0	20.4
Erenumab	636	176.294	1.2916	0	20.4
Erenumab	637	165.583	1.1263	0	12.3
Erenumab	638	162.181	1.0998	0	16.4
Erenumab	639	154.774	1.2149	0	20.4
Erenumab	640	179.382	1.0803	0	12.3
Erenumab	641	166.728	1.2947	0	16.4
Erenumab	642	161.319	1.1718	0	12.3
Erenumab	643	177.495	1.3156	0	15.3
Erenumab	644	177.602	1.0957	0	8.2
Erenumab	645	157.422	1.2442	0	15.3
Erenumab	646	169.286	1.2212	0	12.3
Erenumab	647	173.374	1.2571	0	15.3
Erenumab	648	157.932	1.1032	0	16.4
Erenumab	649	167.61	1.3702	0	20.4
Erenumab	650	165.278	1.3166	0	10.2
Erenumab	651	145.915	1.313	0	20.4
Erenumab	652	173.826	1.3069	0	15.3
Erenumab	653	183.527	1.1779	0	12.4
Erenumab	654	169.289	1.2274	0	15.3
Erenumab	655	170.958	1.3028	0	20.4
Erenumab	656	192.809	1.3311	0	20.4
Erenumab	657	161.651	1.2581	0	15.3
Erenumab	658	163.819	1.2602	0	20.4
Erenumab	659	180.684	1.3083	0	12.3
Erenumab	660	166.457	1.2886	0	15.3
Erenumab	661	167.292	1.2849	0	16.4
Erenumab	662	150.948	1.282	0	12.3
Erenumab	663	180.951	1.2721	0	16.4
Erenumab	664	184.29	1.2524	0	12.3
Erenumab	665	170.327	1.3133	0	20.4
Erenumab	666	188.165	1.2296	0	16.4
Erenumab	667	164.021	1.2231	0	20.4
Erenumab	668	168.662	1.243	0	20.4
Erenumab	669	171.95	1.2784	0	10.2
Erenumab	670	155.691	1.2128	0	20.4
Erenumab	671	165.769	1.2762	0	20.4
Erenumab	672	163.3	1.2676	0	15.3
Erenumab	673	167.708	1.3106	0	15.3
Erenumab	674	179.509	1.2358	0	20.4
Erenumab	675	169.838	1.2525	0	10.2
Erenumab	676	182.583	1.3545	0	8.2
Erenumab	677	180.97	1.3104	0	20.4
Erenumab	678	172.536	1.2498	0	15.3
Erenumab	679	169.519	1.3018	0	8.2
Erenumab	680	153.619	1.3172	0	20.4
Erenumab	681	180.025	1.2636	0	15.3
Erenumab	682	179.63	1.2644	0	15.3
Erenumab	683	163.378	1.3492	0	10.2
Erenumab	684	151.399	1.3128	0	8.2
Erenumab	685	193.463	1.2763	0	20.4
Erenumab	686	172.588	1.3212	0	20.4
Erenumab	687	175.2	1.2896	0	20.4
Erenumab	688	167.876	1.3146	0	16.4
Erenumab	689	167.219	1.2527	0	20.4
Erenumab	690	172.196	1.2661	0	15.3
Erenumab	691	174.42	1.3088	0	15.3
Erenumab	692	182.231	1.3907	0	16.4
Erenumab	693	172.685	1.2662	0	20.4
Erenumab	694	169.029	1.2467	0	20.4
Erenumab	695	157.82	1.1868	0	12.3
Erenumab	696	152.284	1.2995	0	20.4
Erenumab	697	155.467	1.3244	0	12.3
Erenumab	698	169.183	1.2131	0	8.2
Erenumab	699	163.318	1.3506	0	18.3
Erenumab	700	175.852	1.2778	0	8.2
Erenumab	701	158.878	1.3224	0	8.2
Erenumab	702	165.868	1.2593	0	10.2
Erenumab	703	162.623	1.3193	0	18.3
Erenumab	704	163.218	1.3551	0	8.2
Erenumab	705	162.563	1.239	0	15.3
Erenumab	706	153.768	1.348	0	15.3
Erenumab	707	158.702	1.2467	0	20.4
Erenumab	708	152.559	1.4251	0	18.3
Erenumab	709	158.523	1.3326	0	10.2
Erenumab	710	152.396	1.3955	0	18.3
Erenumab	711	167.682	1.3623	0	18.3
Erenumab	712	163.772	1.2417	0	10.2
Erenumab	713	152.463	1.2893	0	20.4
Erenumab	714	158.846	1.3258	0	10.2
Erenumab	715	162.857	1.289	0	15.3
Erenumab	716	165.239	1.3366	0	10.2
Erenumab	717	168.813	1.3454	0	8.2
Erenumab	718	161.55	1.2276	0	15.3
Erenumab	719	165.217	1.297	0	8.2
Erenumab	720	168.678	1.2951	0	24.4
Erenumab	721	164.702	1.3137	0	10.2
Erenumab	722	169.737	1.3584	0.0402	15.3
Erenumab	723	169.53	1.241	0	15.3
Erenumab	724	151.362	1.3671	0	12.3
Erenumab	725	161.639	1.2825	0	8.2
Erenumab	726	149.317	1.342	0	10.2
Erenumab	727	145.989	1.2155	0	15.3
Erenumab	728	165.653	1.2614	0	15.3
Erenumab	729	150.54	1.2525	0	12.3
Erenumab	730	171.056	1.256	0	8.2
Erenumab	731	171.91	1.4324	0	10.2
Erenumab	732	142.293	1.3809	0	10.2
Erenumab	733	152.39	1.2989	0	15.3
Erenumab	734	145.184	1.2713	0	15.3
Erenumab	735	171.393	1.3145	0	8.2
Erenumab	736	171.308	1.3571	0	12.2
Erenumab	737	152.297	1.3059	0	15.3
Erenumab	738	174.513	1.2846	0	15.3
Erenumab	739	151.577	1.3099	0	15.3
Erenumab	740	135.737	1.243	0	20.4
Erenumab	741	146.212	1.3154	0	10.2
Erenumab	742	168.066	1.3042	0	8.2
Erenumab	743	188.679	1.292	0	15.3
Erenumab	744	157.037	1.2758	0	18.3
Erenumab	745	173.05	1.3062	0	10.2
Erenumab	746	169.292	1.3156	0	15.3
Erenumab	747	147.896	1.3032	0	15.3
Erenumab	748	152.747	1.3833	0.0379	18.3
Erenumab	749	158.545	1.2619	0	20.4
Erenumab	750	169.54	1.3374	0	18.3
Erenumab	751	159.772	1.3463	0	18.3
Erenumab	752	148.209	1.1322	0.039	12.3
Erenumab	753	161.905	1.3926	0.0377	8.2
Erenumab	754	151.502	1.2762	0.0361	16.4
Erenumab	755	146.631	1.3367	0	24.4
Erenumab	756	148.992	1.379	0.0462	24.4
Erenumab	757	148.978	1.3292	0.0371	24.4
Erenumab	758	152.895	1.3007	0	15.3
Erenumab	759	163.209	1.3634	0	24.4
Erenumab	760	147.004	1.2736	0	20.4
Erenumab	761	169.743	1.2599	0	20.4
Erenumab	762	175.202	1.2503	0	16.4
Erenumab	763	165.375	1.3589	0	12.3
Erenumab	764	171.083	1.3601	0	24.4
Erenumab	765	171.407	1.2316	0	20.4
Erenumab	766	178.442	1.2439	0	12.4
Erenumab	767	173.21	1.2904	0	16.4
Erenumab	768	170.327	1.3079	0	16.4
Erenumab	769	163.187	1.318	0	20.4
Erenumab	770	184.899	1.2263	0	15.3
Erenumab	771	165.318	1.2668	0	15.3
Erenumab	772	171.671	1.4084	0	16.4
Erenumab	773	180.262	1.2958	0	12.3
Erenumab	774	159.977	1.2645	0	20.4
Erenumab	775	171.786	1.3714	0	16.4
Erenumab	776	158.724	1.2937	0	20.4
Erenumab	777	166.327	1.3376	0	18.3
Erenumab	778	158.299	1.3398	0	8.2
Erenumab	779	173.909	1.341	0	16.4
Erenumab	780	165.353	1.2418	0	10.2
Erenumab	781	171.984	1.327	0	15.3
Erenumab	782	175.529	1.3311	0	16.4
Erenumab	783	167.034	1.3339	0	8.2
Erenumab	784	180.594	1.3262	0	16.4
Erenumab	785	169.666	1.3957	0	15.3
Erenumab	786	165.258	1.2469	0	12.3
Erenumab	787	179.248	1.2737	0	16.4
Erenumab	788	176.303	1.2389	0	20.4
Erenumab	789	176.67	1.279	0	20.4
Erenumab	790	161.156	1.3794	0	20.4
Erenumab	791	165.462	1.2565	0	15.3
Erenumab	792	150.872	1.2765	0	20.4
Erenumab	793	150.385	1.2685	0	15.3
Erenumab	794	171.661	1.3383	0	20.4
Erenumab	795	138.15	1.2428	0	12.3
Erenumab	796	157.406	1.3279	0	12.3
Erenumab	797	169.028	1.3369	0	24.4
Erenumab	798	172.478	1.3217	0	15.3
Erenumab	799	171.26	1.3059	0	15.3
Erenumab	800	178.534	1.1855	0	8.2
Erenumab	801	161.827	1.3083	0	8.2
Erenumab	802	160.446	1.303	0	16.4
Erenumab	803	154.731	1.3564	0	20.4
Erenumab	804	155.976	1.3867	0	15.3
Erenumab	805	148.828	1.267	0	20.4
Erenumab	806	155.097	1.3004	0	15.3
Erenumab	807	158.949	1.2237	0	18.3
Erenumab	808	162.418	1.2403	0	24.4
Erenumab	809	167.945	1.3235	0	20.4
Erenumab	810	163.993	1.2982	0	20.4
Erenumab	811	147.706	1.2559	0	12.3
Erenumab	812	154.978	1.2391	0	20.4
Erenumab	813	169.235	1.3278	0	12.3
Erenumab	814	157.082	1.3126	0	20.4
Erenumab	815	173.273	1.2771	0	12.3
Erenumab	816	152.767	1.3058	0	12.3
Erenumab	817	155.675	1.2171	0	15.3
Erenumab	818	148.197	1.2566	0	16.4
Erenumab	819	173.136	1.36	0	15.3
Erenumab	820	156.714	1.3298	0.0403	20.4
Erenumab	821	167.062	1.2407	0	20.4
Erenumab	822	147.337	1.4026	0	20.4
Erenumab	823	182.042	1.3762	0	16.4
Erenumab	824	165.264	1.339	0.0415	15.3
Erenumab	825	165.846	1.2971	0	10.2
Erenumab	826	166.845	1.2898	0.0378	20.4
Erenumab	827	164.026	1.3309	0	8.2
Erenumab	828	166.677	1.2593	0	15.3
Erenumab	829	165.089	1.3188	0	16.4
Erenumab	830	166.088	1.2785	0	12.3
Erenumab	831	161.782	1.2302	0	20.4
Erenumab	832	160.264	1.3563	0	30.5
Erenumab	833	173.713	1.3079	0	16.4
Erenumab	834	168.994	1.2738	0	16.4
Erenumab	835	172.212	1.3714	0	20.4
Erenumab	836	174.66	1.3715	0	24.4
Erenumab	837	177.708	1.3121	0	12.3
Erenumab	838	160.059	1.2909	0	15.3
Erenumab	839	174.018	1.2843	0	15.3
Erenumab	840	182.774	1.2572	0	9.3
Erenumab	841	172.929	1.2811	0	18.3
Erenumab	842	154.276	1.2852	0	20.4
Erenumab	843	169.785	1.2799	0	20.4
Erenumab	844	166.993	1.3105	0	16.4
Erenumab	845	169.09	1.2243	0	16.4
Erenumab	846	163.098	1.2773	0	20.4
Erenumab	847	159.318	1.2043	0	24.4
Erenumab	848	181.04	1.3445	0	16.4
Erenumab	849	157.287	1.36	0	12.3
Erenumab	850	173.229	1.3584	0	20.4
Erenumab	851	150.973	1.2792	0	16.4
Erenumab	852	163.062	1.337	0	20.4
Erenumab	853	161.833	1.3302	0	24.4
Erenumab	854	175.915	1.3714	0	15.3
Erenumab	855	169.115	1.3688	0	20.4
Erenumab	856	158.744	1.2657	0	12.4
Erenumab	857	162.276	1.3528	0	16.4
Erenumab	858	161.751	1.3253	0	15.3
Erenumab	859	156.887	1.2263	0	20.4
Erenumab	860	180.696	1.2706	0	10.2
Erenumab	861	170.669	1.2508	0	20.4
Erenumab	862	158.646	1.2735	0	12.3
Erenumab	863	177.778	1.2266	0	12.3
Erenumab	864	171.058	1.3803	0	18.3
Erenumab	865	165.032	1.2722	0	8.2
Erenumab	866	174.813	1.2815	0	20.4
Erenumab	867	155.18	1.3135	0	18.3
Erenumab	868	164.634	1.2396	0	20.4
Erenumab	869	158.868	1.2516	0	15.3
Erenumab	870	163.591	1.3153	0	15.3
Erenumab	871	179.71	1.3359	0	12.3
Erenumab	872	176.667	1.2672	0	15.3
Erenumab	873	184.758	1.1409	0	10.2
Erenumab	874	168.065	1.3659	0	15.3
Erenumab	875	163.427	1.2708	0	20.4
Erenumab	876	167.87	1.345	0	15.3
Erenumab	877	171.58	1.2665	0	20.4
Erenumab	878	177.814	1.3071	0	16.4
Erenumab	879	157.65	1.2599	0	20.4
Erenumab	880	163.097	1.2522	0	20.4
Erenumab	881	168.785	1.3289	0	20.4
Erenumab	882	166.668	1.3113	0	15.3
Erenumab	883	149.506	1.3134	0	15.3
Erenumab	884	155.266	1.347	0	15.3
Erenumab	885	161.003	1.3646	0	10.2
Erenumab	886	159.646	1.3235	0	20.4
Erenumab	887	160.976	1.2167	0	15.3
Erenumab	888	144.248	1.2889	0	15.3
Erenumab	889	173.376	1.3139	0	10.2
Erenumab	890	151.824	1.3192	0	15.3
Erenumab	891	161.054	1.3911	0	18.3
Erenumab	892	186.756	1.4572	0	18.3
Erenumab	893	163.551	1.2662	0	8.2
Erenumab	894	154.03	1.2522	0	9.3
Erenumab	895	163.546	1.2176	0	18.3
Erenumab	896	171.302	1.2853	0	15.3
Erenumab	897	158.862	1.2814	0	15.3
Erenumab	898	158.748	1.3765	0	18.3
Erenumab	899	164.537	1.3826	0	18.3
Erenumab	900	172.177	1.2864	0	15.3
Erenumab	901	157.425	1.3223	0	20.4
Erenumab	902	167.196	1.2894	0	15.3
Erenumab	903	161.89	1.3445	0	18.3
Erenumab	904	186.236	1.3206	0	18.3
Erenumab	905	165.747	1.3725	0.0379	15.3
Erenumab	906	174.891	1.3266	0	18.3
Erenumab	907	160.626	1.2508	0	18.3
Erenumab	908	150.993	1.3191	0	15.3
Erenumab	909	168.795	1.4079	0	18.3
Erenumab	910	164.254	1.2531	0	12.3
Erenumab	911	169.774	1.2465	0	15.3
Erenumab	912	179.298	1.3313	0	18.3
Erenumab	913	162.141	1.3741	0	18.3
Erenumab	914	173.3	1.3706	0	18.3
Erenumab	915	171.769	1.2929	0	12.3
Erenumab	916	172.601	1.3597	0	15.3
Erenumab	917	175.961	1.3089	0	8.2
Erenumab	918	185.937	1.2691	0	10.2
Erenumab	919	187.595	1.2512	0	18.3
Erenumab	920	156.553	1.3398	0	15.3
Erenumab	921	175.218	1.3147	0	12.3
Erenumab	922	159.241	1.3273	0	16.4
Erenumab	923	159.004	1.2705	0	15.3
Erenumab	924	176.417	1.285	0	15.3
Erenumab	925	162.19	1.1249	0	16.4
Erenumab	926	164.814	1.3554	0	18.3
Erenumab	927	158.973	1.2979	0	15.3
Erenumab	928	166.417	1.289	0	15.3
Erenumab	929	183.665	1.2887	0	12.3
Erenumab	930	168.066	1.318	0	15.3
Erenumab	931	185.857	1.3664	0	18.3
Erenumab	932	189.323	1.3013	0	12.2
Erenumab	933	171.615	1.266	0	15.3
Erenumab	934	154.649	1.2703	0	15.3
Erenumab	935	161.232	1.3048	0	24.4
Erenumab	936	157.608	1.2721	0	12.2
Erenumab	937	153.001	1.2601	0	15.3
Erenumab	938	147.267	1.2911	0	15.3
Erenumab	939	149.424	1.3417	0	20.4
Erenumab	940	164.283	1.2981	0	24.4
Erenumab	941	161.458	1.3034	0	12.4
Erenumab	942	173.017	1.3342	0	18.3
Erenumab	943	177.633	1.3086	0	18.3
Erenumab	944	171.622	1.3334	0	20.4
Erenumab	945	170.985	1.4186	0	18.3
Erenumab	946	158.784	1.2657	0	15.3
Erenumab	947	178.506	1.3129	0	15.3
Erenumab	948	155.351	1.3588	0	16.4
Erenumab	949	168.597	1.2828	0	12.3
Erenumab	950	164.004	1.3138	0	12.3
Erenumab	951	155.242	1.2514	0	16.4
Erenumab	952	157.837	1.2652	0	12.3
Erenumab	953	164.546	1.3614	0	20.4
Erenumab	954	163.476	1.3441	0	12.3
Erenumab	955	160.139	1.2566	0	12.3
Erenumab	956	167.546	1.3183	0	15.3
Erenumab	957	165.154	1.2723	0	12.3
Erenumab	958	172.466	1.2746	0	12.3
Erenumab	959	162.553	1.3007	0	24.4
Erenumab	960	164.734	1.3585	0	15.3
Erenumab	961	154.217	1.309	0	15.3
Erenumab	962	176.314	1.3561	0	20.4
Erenumab	963	186.357	1.2908	0	15.3
Erenumab	964	173.433	1.3108	0	20.4
Erenumab	965	178.109	1.2073	0	20.4
Erenumab	966	170.069	1.2739	0	15.3
Erenumab	967	172.515	1.3766	0	20.4
Erenumab	968	172.417	1.2847	0	12.3
Erenumab	969	173.078	1.3437	0	18.3
Erenumab	970	168.406	1.2731	0	24.4
Erenumab	971	179.518	1.3094	0	12.3
Erenumab	972	185.438	1.283	0	20.4
Erenumab	973	186.509	1.3108	0	15.3
Erenumab	974	179.562	1.2743	0	12.3
Erenumab	975	179.871	1.2947	0	18.3
Erenumab	976	180.82	1.3331	0	20.4
Erenumab	977	169.069	1.2454	0	15.3
Erenumab	978	161.54	1.2742	0	20.4
Erenumab	979	169.751	1.1894	0	20.4
Erenumab	980	186.442	1.3215	0	20.4
Erenumab	981	171.221	1.28	0	12.3
Erenumab	982	158.427	1.2914	0	12.3
Erenumab	983	177.591	1.2732	0	15.3
Erenumab	984	175.126	1.2357	0	20.4
Erenumab	985	168.897	1.3414	0	15.3
Erenumab	986	152.671	1.2752	0	20.4
Erenumab	987	175.703	1.2816	0	15.3
Erenumab	988	161.964	1.2579	0	24.4
Erenumab	989	176.277	1.3167	0	15.3
Erenumab	990	171.982	1.3239	0	15.3
Erenumab	991	161.856	1.294	0	20.4
Erenumab	992	177.583	1.2893	0	15.3
Erenumab	993	180.374	1.3529	0	20.4
Erenumab	994	182.647	1.2689	0	20.4
Erenumab	995	172.141	1.2678	0	20.4
Erenumab	996	178.465	1.3323	0	20.4
Erenumab	997	171.408	1.3126	0.0367	20.4
Erenumab	998	179.134	1.3354	0	15.3
Erenumab	999	158.727	1.2018	0	20.4
Erenumab	1000	173.035	1.318	0	15.3
Erenumab	1001	174.981	1.2489	0	20.4
Erenumab	1002	183.296	1.3352	0	24.4
Erenumab	1003	178.259	1.4766	0	15.3
Erenumab	1004	173.184	1.3801	0	15.3
Erenumab	1005	191.059	1.3242	0	18.3
Erenumab	1006	181.06	1.3209	0	15.3
Erenumab	1007	181.552	1.2542	0	12.3
Erenumab	1008	167.024	1.3695	0	12.3
Erenumab	1009	172.755	1.2809	0	15.3
Erenumab	1010	174.338	1.3558	0	15.3
Erenumab	1011	174.538	1.2583	0	15.3
Erenumab	1012	177.442	1.2799	0	15.3
Erenumab	1013	163.507	1.2966	0	15.3
Erenumab	1014	160.919	1.2861	0	18.3
Erenumab	1015	168.967	1.2576	0	15.3
Erenumab	1016	170.789	1.2589	0	15.3
Erenumab	1017	171.43	1.3286	0	15.3
Erenumab	1018	166.736	1.3091	0	15.3
Erenumab	1019	161.688	1.3362	0	18.3
Erenumab	1020	172.589	1.3161	0	12.3
Erenumab	1021	156.832	1.2561	0	18.3
Erenumab	1022	161.632	1.3439	0	18.3
Erenumab	1023	155.482	1.3128	0	15.3
Erenumab	1024	166.298	1.3268	0	15.3
Erenumab	1025	145.071	1.2267	0	15.3
Erenumab	1026	169.299	1.2315	0.0389	15.3
Erenumab	1027	175.776	1.2904	0.0384	12.3
Erenumab	1028	161.039	1.338	0	18.3
Erenumab	1029	158.067	1.2866	0	15.3
Erenumab	1030	183.373	1.3575	0	15.3
Erenumab	1031	151.496	1.3038	0.0393	12.3
Erenumab	1032	165.682	1.2663	0	15.3
Erenumab	1033	170.452	1.3059	0	15.3
Erenumab	1034	180.021	1.2419	0	12.3
Erenumab	1035	158.649	1.2301	0	12.3
Erenumab	1036	173.98	1.3246	0.0371	12.3
Erenumab	1037	172.849	1.3103	0	18.3
Erenumab	1038	154.631	1.2123	0	9.3
Erenumab	1039	179.54	1.3934	0	15.3
Erenumab	1040	159.247	1.269	0	15.3
Erenumab	1041	157.598	1.2587	0	15.3
Erenumab	1042	151.641	1.2208	0.0356	15.3
Erenumab	1043	161.604	1.2544	0.0483	15.3
Erenumab	1044	161.876	1.3037	0.0361	12.3
Erenumab	1045	153.261	1.3259	0.0376	16.4
Erenumab	1046	145.937	1.2777	0	12.3
Erenumab	1047	185.985	1.2304	0.0367	15.3
Erenumab	1048	171.87	1.3054	0.0393	16.4
Erenumab	1049	156.265	1.2593	0.0414	12.3
Erenumab	1050	168.123	1.2527	0	12.3
Erenumab	1051	180.233	1.2537	0	12.3
Erenumab	1052	184.7	1.2954	0	20.4
Erenumab	1053	172.929	1.2469	0	20.4
Erenumab	1054	169.36	1.359	0	15.3
Erenumab	1055	190.891	1.3875	0	24.4
Erenumab	1056	154.676	1.2434	0	15.3
Erenumab	1057	178.619	1.3092	0	15.3
Erenumab	1058	162.184	1.2646	0	12.3
Erenumab	1059	173.316	1.2841	0	12.3
Erenumab	1060	178.42	1.2907	0	15.3
Erenumab	1061	167.653	1.3366	0	15.3
Erenumab	1062	170.961	1.2822	0	16.4
Erenumab	1063	159.593	1.3207	0	20.4
Erenumab	1064	174.648	1.2738	0	16.4
Erenumab	1065	176.737	1.3066	0	15.3
Erenumab	1066	161.791	1.2807	0	15.3
Erenumab	1067	162.093	1.3364	0	15.3
Erenumab	1068	170.731	1.2625	0	16.4
Erenumab	1069	166.018	1.2287	0	18.3
Erenumab	1070	158.799	1.2196	0	15.3
Erenumab	1071	162.409	1.3399	0	24.4
Erenumab	1072	157.405	1.2582	0	15.3
Erenumab	1073	152.086	1.2758	0	20.4
Erenumab	1074	159.635	1.3541	0.0363	18.3
Erenumab	1075	166.892	1.3525	0	18.3
Erenumab	1076	171.659	1.2745	0	15.3
Erenumab	1077	166.835	1.2831	0	24.4
Erenumab	1078	168.081	1.3263	0.039	24.4
Erenumab	1079	168.361	1.3651	0	18.3
Erenumab	1080	162.368	1.2458	0	15.3
Erenumab	1081	165.814	1.2601	0	15.3
Erenumab	1082	153.583	1.4598	0	20.4
Erenumab	1083	176.015	1.3728	0	20.4
Erenumab	1084	168.765	1.3258	0	20.4
Erenumab	1085	155.441	1.2492	0	20.4
Erenumab	1086	160.926	1.3226	0	15.3
Erenumab	1087	152.424	1.3037	0	20.4
Erenumab	1088	164.212	1.2854	0	18.3
Erenumab	1089	161.174	1.2837	0	15.3
Erenumab	1090	155.221	1.3142	0	15.3
Erenumab	1091	160.505	1.2394	0	18.3
Erenumab	1092	170.17	1.3124	0	15.3
Erenumab	1093	153.369	1.228	0	15.3
Erenumab	1094	172.057	1.2696	0	15.3
Erenumab	1095	161.479	1.3789	0	15.3
Erenumab	1096	158.862	1.2691	0	20.4
Erenumab	1097	149.379	1.3175	0	20.4
Erenumab	1098	142.22	1.3683	0	20.4
Erenumab	1099	161.385	1.3314	0	18.3
Erenumab	1100	156.979	1.2729	0	20.4
Erenumab	1101	157.177	1.3426	0	15.3
Erenumab	1102	184.449	1.3158	0	20.4
Erenumab	1103	159.342	1.2472	0	15.3
Erenumab	1104	176.957	1.373	0	12.3
Erenumab	1105	176.215	1.2891	0	20.4
Erenumab	1106	149.882	1.3111	0	20.4
Erenumab	1107	168.097	1.2753	0	20.4
Erenumab	1108	148.706	1.3649	0	18.3
Erenumab	1109	158.66	1.2697	0	12.3
Erenumab	1110	176.413	1.3254	0	18.3
Erenumab	1111	160.248	1.285	0	18.3
Erenumab	1112	170.765	1.3424	0	15.3
Erenumab	1113	176.16	1.212	0	20.4
Erenumab	1114	159.08	1.3073	0	15.3
Erenumab	1115	172.549	1.2585	0	24.4
Erenumab	1116	165.726	1.2986	0	16.4
Erenumab	1117	167.189	1.2727	0	20.4
Erenumab	1118	171.209	1.2972	0	15.3
Erenumab	1119	180.721	1.3479	0	24.4
Erenumab	1120	170.332	1.3034	0	20.4
Erenumab	1121	159.581	1.3086	0	15.3
Erenumab	1122	168.486	1.3306	0	20.4
Erenumab	1123	165.567	1.3271	0	12.3
Erenumab	1124	168.934	1.4137	0	16.4
Erenumab	1125	159.345	1.2551	0	12.3
Erenumab	1126	166.483	1.19	0	16.4
Erenumab	1127	163.018	1.3263	0	16.4
Erenumab	1128	164.655	1.272	0	16.4
Erenumab	1129	164.353	1.2947	0	16.4
Erenumab	1130	165.469	1.3183	0	16.4
Erenumab	1131	162.172	1.1949	0	12.3
Erenumab	1132	149.938	1.2191	0	16.4
Erenumab	1133	156.66	1.2725	0	12.3
Erenumab	1134	166.288	1.2696	0	12.3
Erenumab	1135	174.079	1.2972	0	16.4
Erenumab	1136	184.562	1.2185	0	16.4
Erenumab	1137	152.614	1.308	0	15.3
Erenumab	1138	170.317	1.2939	0	16.4
Erenumab	1139	172.508	1.3483	0	12.3
Erenumab	1140	161.354	1.2767	0	16.4
Erenumab	1141	168.171	1.3367	0	16.4
Erenumab	1142	158.81	1.3225	0	16.4
Erenumab	1143	165.081	1.2996	0	16.4
Erenumab	1144	174.116	1.2548	0	16.4
Erenumab	1145	175.437	1.2559	0	16.4
Erenumab	1146	170.126	1.2742	0	12.3
Erenumab	1147	152.702	1.3048	0	12.3
Erenumab	1148	163.421	1.3175	0	20.4
Erenumab	1149	163.991	1.2894	0	15.3
Erenumab	1150	173.555	1.2468	0	15.3
Erenumab	1151	174.554	1.265	0	15.3
Erenumab	1152	160.148	1.1856	0	16.4
Erenumab	1153	161.64	1.2751	0	12.3
Erenumab	1154	167.928	1.3393	0	12.3
Erenumab	1155	174.258	1.3286	0	12.3
Erenumab	1156	161.807	1.3803	0	15.3
Erenumab	1157	197.168	1.2951	0	15.3
Erenumab	1158	176.866	1.2857	0	15.3
Erenumab	1159	155.361	1.3357	0	15.3
Erenumab	1160	157.09	1.2823	0	12.3
Erenumab	1161	150.976	1.3742	0	15.3
Erenumab	1162	157.305	1.3472	0	20.4
Erenumab	1163	159.597	1.3117	0	20.4
Erenumab	1164	152.886	1.3281	0	12.3
Erenumab	1165	164.503	1.3282	0	12.3
Erenumab	1166	165.831	1.2173	0	20.4
Erenumab	1167	176.002	1.2489	0	20.4
Erenumab	1168	158.622	1.388	0	20.4
Erenumab	1169	147.107	1.2895	0	16.4
Erenumab	1170	174.951	1.2673	0.0384	16.4
Erenumab	1171	152.484	1.2546	0	15.3
Erenumab	1172	178.605	1.326	0	15.3
Erenumab	1173	187.253	1.2425	0	8.2
Erenumab	1174	155.474	1.2219	0	12.3
Erenumab	1175	179.98	1.1957	0	15.3
Erenumab	1176	155.657	1.2285	0	16.4
Erenumab	1177	167.607	1.327	0	12.3
Erenumab	1178	164.112	1.2908	0	12.3
Erenumab	1179	164.644	1.2569	0	12.3
Erenumab	1180	179.342	1.3078	0	16.4
Erenumab	1181	175.285	1.2162	0	16.4
Erenumab	1182	165.843	1.2946	0	16.4
Erenumab	1183	176.321	1.3045	0	12.3
Erenumab	1184	188.582	1.2591	0	15.3
Erenumab	1185	170.736	1.2247	0	12.3
Erenumab	1186	169.002	1.2768	0	12.3
Erenumab	1187	154.904	1.2307	0	12.3
Erenumab	1188	152.181	1.3554	0	15.3
Erenumab	1189	170.455	1.2442	0	15.3
Erenumab	1190	165.701	1.3367	0	15.3
Erenumab	1191	159.776	1.2892	0	12.3
Erenumab	1192	158.368	1.2101	0	12.3
Erenumab	1193	175.791	1.2769	0	16.4
Erenumab	1194	155.724	1.2827	0	12.3
Erenumab	1195	159.154	1.3494	0	12.3
Erenumab	1196	156.047	1.2679	0	20.4
Erenumab	1197	168.748	1.2681	0	16.4
Erenumab	1198	178.194	1.3138	0	16.4
Erenumab	1199	159.782	1.26	0	20.4
Erenumab	1200	182.954	1.2344	0	12.3
Erenumab	1201	161.32	1.3056	0	16.4
Erenumab	1202	157.47	1.1863	0	12.3
Erenumab	1203	174.068	1.2723	0	12.3
Erenumab	1204	197.633	1.234	0	16.4
Erenumab	1205	185.89	1.3384	0	12.3
Erenumab	1206	166.638	1.3609	0	15.3
Erenumab	1207	178.086	1.3197	0	20.4
Erenumab	1208	142.837	1.3983	0	16.4
Erenumab	1209	171.928	1.3036	0	20.4
Erenumab	1210	166.833	1.3521	0	18.3
Erenumab	1211	173.193	1.2869	0	24.4
Erenumab	1212	194.83	1.2206	0	20.4
Erenumab	1213	180.076	1.3236	0	12.3
Erenumab	1214	205.036	1.2783	0	16.4
Erenumab	1215	182.039	1.2958	0	12.3
Erenumab	1216	190.551	1.3388	0	12.3
Erenumab	1217	158.733	1.3494	0	12.3
Erenumab	1218	176.313	1.2519	0	20.4
Erenumab	1219	158.617	1.3066	0	12.3
Erenumab	1220	161.21	1.2636	0	12.3
Erenumab	1221	174.959	1.2251	0	20.4
Erenumab	1222	175.011	1.2987	0	24.4
Erenumab	1223	174.994	1.2309	0	16.4
Erenumab	1224	185.794	1.383	0	15.3
Erenumab	1225	175.807	1.3286	0	16.4
Erenumab	1226	201.069	1.3279	0	15.3
Erenumab	1227	175.518	1.3517	0	20.4
Erenumab	1228	175.683	1.2707	0	12.3
Erenumab	1229	188.206	1.1648	0	15.3
Erenumab	1230	194.878	1.2937	0	16.4
Erenumab	1231	165.703	1.3415	0	15.3
Erenumab	1232	163.373	1.2937	0	16.4
Erenumab	1233	163.753	1.2931	0	12.3
Erenumab	1234	189.719	1.3692	0	15.3
Erenumab	1235	152.317	1.3412	0	15.3
Erenumab	1236	172.248	1.3711	0	16.4
Erenumab	1237	159.298	1.3064	0	20.4
Erenumab	1238	165.841	1.2074	0	12.3
Erenumab	1239	185.483	1.2816	0	12.3
Erenumab	1240	184.828	1.2012	0	12.3
Erenumab	1241	190.908	1.3046	0	16.4
Erenumab	1242	184.794	1.2316	0	16.4
Erenumab	1243	171.663	1.2398	0	15.3
Erenumab	1244	168.713	1.3243	0	12.3
Erenumab	1245	185.822	1.2767	0	12.3
Erenumab	1246	177.14	1.33	0	12.3
Erenumab	1247	186.666	1.2855	0	12.3
Erenumab	1248	197.941	1.2893	0	16.4
Erenumab	1249	193.613	1.321	0	15.3
Erenumab	1250	183.659	1.3087	0	20.4
Erenumab	1251	183.602	1.2679	0	16.4
Erenumab	1252	181.348	1.2649	0	12.3
Erenumab	1253	165.906	1.3075	0	16.4
Erenumab	1254	182.868	1.2627	0	16.4
Erenumab	1255	179.492	1.3425	0	15.3
Erenumab	1256	186.932	1.3285	0	15.3
Erenumab	1257	178.167	1.2578	0	15.3
Erenumab	1258	176.545	1.3135	0	20.4
Erenumab	1259	187.19	1.2981	0	15.3
Erenumab	1260	194.891	1.2919	0	15.3
Erenumab	1261	192.384	1.3482	0	16.4
Erenumab	1262	194.377	1.2197	0	20.4
Erenumab	1263	195.996	1.2827	0	16.4
Erenumab	1264	175.4	1.2792	0	12.3
Erenumab	1265	183.914	1.3009	0	12.3
Erenumab	1266	187.272	1.2072	0	12.3
Erenumab	1267	198.898	1.282	0	20.4
Erenumab	1268	206.394	1.1909	0	20.4
Erenumab	1269	194.884	1.277	0	15.3
Erenumab	1270	204.16	1.32	0	16.4
Erenumab	1271	211.462	1.2776	0	15.3
Erenumab	1272	190.804	1.2528	0.0359	16.4
Erenumab	1273	199.147	1.3086	0.039	12.3
Erenumab	1274	201.156	1.2978	0	15.3
Erenumab	1275	205.122	1.1996	0	15.3
Erenumab	1276	197.945	1.3149	0	20.4
Erenumab	1277	194.104	1.2808	0	20.4
Erenumab	1278	189.405	1.2744	0	15.3
Erenumab	1279	194.555	1.3374	0	20.4
Erenumab	1280	204.716	1.2046	0	15.3
Erenumab	1281	200.074	1.3047	0	12.3
Erenumab	1282	198.388	1.2501	0	15.3
Erenumab	1283	197.039	1.2943	0	15.3
Erenumab	1284	208.289	1.3077	0	12.3
Erenumab	1285	182.009	1.2063	0	12.3
Erenumab	1286	202.142	1.3058	0	20.4
Erenumab	1287	200.444	1.286	0	15.3
Erenumab	1288	199.941	1.265	0	16.4
Erenumab	1289	208.007	1.3139	0	12.3
Erenumab	1290	208.225	1.2777	0	16.4
Erenumab	1291	189.753	1.2703	0	12.3
Erenumab	1292	194.173	1.296	0	15.3
Erenumab	1293	207.221	1.3378	0	16.4
Erenumab	1294	207.661	1.3809	0	20.4
Erenumab	1295	217.771	1.2897	0	20.4
Erenumab	1296	188.456	1.2884	0	16.4
Erenumab	1297	207.257	1.2733	0	15.3
Erenumab	1298	197.395	1.2446	0	20.4
Erenumab	1299	204.048	1.2756	0	16.4
Erenumab	1300	204.334	1.2673	0	16.4
Erenumab	1301	216.075	1.2524	0	20.4
Erenumab	1302	195.744	1.3017	0	20.4
Erenumab	1303	201.199	1.2689	0	20.4
Erenumab	1304	185.934	1.2553	0	16.4
Erenumab	1305	189.445	1.225	0	20.4
Erenumab	1306	200.608	1.218	0	15.3
Erenumab	1307	183.438	1.2753	0	20.4
Erenumab	1308	205.045	1.3486	0	15.3
Erenumab	1309	195.17	1.2587	0	16.4
Erenumab	1310	214.069	1.2731	0	20.4
Erenumab	1311	196.722	1.243	0	16.4
Erenumab	1312	193.683	1.2928	0	15.3
Erenumab	1313	195.458	1.2435	0	16.4
Erenumab	1314	200.195	1.28	0	16.4
Erenumab	1315	175.457	1.2248	0	16.4
Erenumab	1316	192.911	1.3087	0	16.4
Erenumab	1317	182.6	1.3238	0	12.3
Erenumab	1318	197.981	1.1982	0	16.4
Erenumab	1319	199.055	1.2558	0	20.4
Erenumab	1320	199.211	1.2762	0	16.4
Erenumab	1321	193.217	1.2618	0	20.4
Erenumab	1322	190.235	1.2993	0	20.4
Erenumab	1323	182.367	1.2401	0	16.4
Erenumab	1324	179.618	1.2226	0	16.4
Erenumab	1325	196.742	1.3079	0	15.3
Erenumab	1326	180.781	1.4354	0	20.4
Erenumab	1327	184.759	1.3024	0	20.4
Erenumab	1328	181.07	1.3107	0	20.4
Erenumab	1329	165.958	1.2701	0	16.4
Erenumab	1330	171.756	1.2777	0	20.4
Erenumab	1331	177.067	1.2668	0	12.3
Erenumab	1332	174.093	1.296	0	12.3
Erenumab	1333	181.43	1.2832	0	12.3
Erenumab	1334	192.926	1.2458	0	12.3
Erenumab	1335	191.397	1.3439	0	16.4
Erenumab	1336	185.561	1.2594	0	16.4
Erenumab	1337	186.135	1.294	0	16.4
Erenumab	1338	178.806	1.2971	0	16.4
Erenumab	1339	178.735	1.2726	0	20.4
Erenumab	1340	178.712	1.1955	0	20.4
Erenumab	1341	180.791	1.2857	0	16.4
Erenumab	1342	194.534	1.2572	0	16.4
Erenumab	1343	195.171	1.3866	0	20.4
Erenumab	1344	178.949	1.2562	0	16.4
Erenumab	1345	172.405	1.222	0	16.4
Erenumab	1346	200.399	1.2395	0	20.4
Erenumab	1347	197.254	1.3025	0	16.4
Erenumab	1348	205.226	1.2056	0	16.4
Erenumab	1349	198.31	1.2972	0	16.4
Erenumab	1350	201.414	1.2372	0	16.4
Erenumab	1351	206.256	1.2781	0	20.4
Erenumab	1352	194.933	1.3292	0	16.4
Erenumab	1353	190.046	1.2704	0	16.4
Erenumab	1354	198.159	1.2457	0	16.4
Erenumab	1355	196.429	1.2731	0	20.4
Erenumab	1356	193.177	1.2973	0	12.3
Erenumab	1357	198.311	1.3427	0	16.4
Erenumab	1358	176.088	1.2395	0	20.4
Erenumab	1359	176.969	1.2702	0	16.4
Erenumab	1360	200.527	1.2929	0	15.3
Erenumab	1361	182.583	1.3524	0	16.4
Erenumab	1362	176.38	1.2192	0	16.4
Erenumab	1363	200.07	1.2477	0	16.4
Erenumab	1364	186.286	1.3059	0	20.4
Erenumab	1365	196.722	1.3336	0	16.4
Erenumab	1366	192.796	1.3266	0	16.4
Erenumab	1367	206.218	1.3096	0	9.3
Erenumab	1368	217.444	1.3342	0	16.4
Erenumab	1369	208.938	1.2574	0	16.4
Erenumab	1370	195.329	1.299	0	16.4
Erenumab	1371	196.976	1.2767	0	20.4
Erenumab	1372	204.094	1.3215	0	12.4
Erenumab	1373	174.62	1.2894	0	16.4
Erenumab	1374	182.948	1.3845	0	16.4
Erenumab	1375	190.957	1.2332	0	20.4
Erenumab	1376	198.268	1.3215	0	20.4
Erenumab	1377	195.149	1.2661	0	20.4
Erenumab	1378	190.37	1.2687	0	20.4
Erenumab	1379	180.011	1.261	0	12.4
Erenumab	1380	183.433	1.3134	0	20.4
Erenumab	1381	185.012	1.3474	0	20.4
Erenumab	1382	170.446	1.2798	0	16.4
Erenumab	1383	141.444	0.1518	0	4.1
Erenumab	1384	185.251	1.3085	0	16.4
Erenumab	1385	188.524	1.3518	0	20.4
Erenumab	1386	191.428	1.3179	0	12.3
Erenumab	1387	195.659	1.2766	0	16.4
Erenumab	1388	194.45	1.3453	0	20.4
Erenumab	1389	185.11	1.2715	0	20.4
Erenumab	1390	185.144	1.252	0	16.4
Erenumab	1391	185.094	1.2681	0	20.4
Erenumab	1392	183.932	1.3372	0	20.4
Erenumab	1393	179.27	1.2553	0	16.4
Erenumab	1394	195.666	1.308	0	16.4
Erenumab	1395	195.203	1.3041	0	12.3
Erenumab	1396	189.519	1.179	0	16.4
Erenumab	1397	192.57	1.3876	0	15.3
Erenumab	1398	186.298	1.2921	0	16.4
Erenumab	1399	200.57	1.2685	0	20.4
Erenumab	1400	186.81	1.2655	0	15.3
Erenumab	1401	178.407	1.2757	0	20.4
Erenumab	1402	184.703	1.3206	0	16.4
Erenumab	1403	196.981	1.2794	0	20.4
Erenumab	1404	191.942	1.2883	0	16.4
Erenumab	1405	205.172	1.2873	0	15.3
Erenumab	1406	175.298	1.3039	0	20.4
Erenumab	1407	180.082	1.2846	0	20.4
Erenumab	1408	180.508	1.2184	0	16.4
Erenumab	1409	196.408	1.3366	0	16.4
Erenumab	1410	180.742	1.2743	0	15.3
Erenumab	1411	191.587	1.3441	0	12.3
Erenumab	1412	183.44	1.3252	0	16.4
Erenumab	1413	189.606	1.2602	0	20.4
Erenumab	1414	201.172	1.3111	0	20.4
Erenumab	1415	206.311	1.2984	0	20.4
Erenumab	1416	194.631	1.2788	0	20.4
Erenumab	1417	182.686	1.2469	0	15.3
Erenumab	1418	195.616	1.3045	0	20.4
Erenumab	1419	188.727	1.3781	0	16.4
Erenumab	1420	178.595	1.2432	0	16.4
Erenumab	1421	192.793	1.2756	0	12.3
Erenumab	1422	204.842	1.2606	0	20.4
Erenumab	1423	194.237	1.2562	0	20.4
Erenumab	1424	168.345	1.3022	0	16.4
Erenumab	1425	199	1.2534	0	16.4
Erenumab	1426	208.61	1.2712	0	12.3
Erenumab	1427	200.858	1.2523	0	15.3
Erenumab	1428	182.913	1.2363	0	12.3
Erenumab	1429	192.84	1.2969	0	12.3
Erenumab	1430	182.754	1.2876	0	12.3
Erenumab	1431	204.256	1.2922	0	12.3
Erenumab	1432	181.048	1.3079	0	16.4
Erenumab	1433	198.316	1.3233	0	12.3
Erenumab	1434	183.955	1.3184	0	12.3
Erenumab	1435	193.452	1.1763	0	12.3
Erenumab	1436	193.74	1.3014	0	12.3
Erenumab	1437	189.255	1.3094	0	12.3
Erenumab	1438	212.862	1.3013	0	12.3
Erenumab	1439	185.673	1.312	0	16.4
Erenumab	1440	178.001	1.3154	0	12.3
Erenumab	1441	189.427	1.1937	0	12.3
Erenumab	1442	181.868	1.2885	0	20.4
Erenumab	1443	191.309	1.2335	0	15.3
Erenumab	1444	186.318	1.3058	0	12.3
Erenumab	1445	170.079	1.3231	0	16.4
Erenumab	1446	185.519	1.2942	0	15.3
Erenumab	1447	178.271	1.244	0	12.3
Erenumab	1448	176.41	1.2998	0	15.3
Erenumab	1449	181.403	1.3569	0	15.3
Erenumab	1450	187.261	1.3063	0	24.4
Erenumab	1451	190.997	1.2794	0	12.3
Erenumab	1452	174.101	1.1688	0	20.4
Erenumab	1453	180.841	1.1968	0	15.3
Erenumab	1454	168.581	1.3627	0	12.3
Erenumab	1455	190.207	1.3821	0	20.4
Erenumab	1456	181.798	1.3209	0	20.4
Erenumab	1457	172.926	1.3507	0	16.4
Erenumab	1458	178.459	1.3486	0	15.3
Erenumab	1459	181.25	1.2619	0	15.3
Erenumab	1460	194.444	1.3368	0	20.4
Erenumab	1461	175.576	1.3498	0	12.3
Erenumab	1462	186.528	1.3086	0	12.3
Erenumab	1463	181.914	1.2393	0	12.3
Erenumab	1464	179.41	1.3674	0	12.3
Erenumab	1465	176.416	1.3253	0	15.3
Erenumab	1466	185.987	1.2398	0	16.4
Erenumab	1467	184.179	1.2786	0	12.3
Erenumab	1468	186.056	1.3617	0	12.3
Erenumab	1469	179.241	1.2641	0	16.4
Erenumab	1470	160.712	1.2732	0	12.3
Erenumab	1471	173.058	1.2773	0	12.3
Erenumab	1472	185.213	1.3007	0	12.3
Erenumab	1473	182.987	1.2551	0	15.3
Erenumab	1474	187.377	1.3089	0	12.3
Erenumab	1475	171.369	1.32	0	12.3
Erenumab	1476	172.076	1.3547	0	12.3
Erenumab	1477	181.625	1.4019	0	12.3
Erenumab	1478	172.468	1.2497	0	12.3
Erenumab	1479	191.665	1.2572	0	16.4
Erenumab	1480	171.582	1.3474	0	16.4
Erenumab	1481	204.935	1.3104	0	15.3
Erenumab	1482	188.55	1.2903	0	8.2
Erenumab	1483	178.081	1.3244	0	15.3
Erenumab	1484	202.49	1.3034	0	12.3
Erenumab	1485	188.582	1.2626	0	15.3
Erenumab	1486	173.201	1.3576	0	15.3
Erenumab	1487	194.189	1.2327	0	16.4
Erenumab	1488	189.661	1.2634	0	12.3
Erenumab	1489	195.808	1.316	0	12.3
Erenumab	1490	169.6	1.2195	0	12.4
Erenumab	1491	189.67	1.3548	0	12.3
Erenumab	1492	192.223	1.2668	0	12.3
Erenumab	1493	189.169	1.313	0	12.3
Erenumab	1494	195.001	1.2525	0	12.3
Erenumab	1495	187.273	1.2607	0	12.3
Erenumab	1496	182.705	1.2735	0	12.3
Erenumab	1497	191.673	1.271	0	15.3
Erenumab	1498	191.051	1.3393	0	12.3
Erenumab	1499	178.914	1.2413	0	12.3
Erenumab	1500	191.503	1.2998	0	12.3
Erenumab	1501	190.716	1.371	0	12.3
Erenumab	1502	181.865	1.2374	0	12.3
Erenumab	1503	186.405	1.2057	0	12.3
Erenumab	1504	170.113	1.3014	0	16.4
Erenumab	1505	174.883	1.2321	0	12.3
Erenumab	1506	193.69	1.2807	0	12.3
Erenumab	1507	188.672	1.3554	0	12.3
Erenumab	1508	171.94	1.2197	0	12.3
Erenumab	1509	191.072	1.338	0	12.3
Erenumab	1510	181.615	1.3297	0	12.3
Erenumab	1511	179.147	1.2371	0	15.3
Erenumab	1512	172.433	1.3169	0	12.3
Erenumab	1513	185.243	1.3064	0	20.4
Erenumab	1514	181.137	1.3028	0	20.4
Erenumab	1515	197.836	1.3165	0	20.4
Erenumab	1516	178.594	1.2602	0	20.4
Erenumab	1517	199.236	1.2743	0	16.4
Erenumab	1518	184.653	1.2917	0	12.3
Erenumab	1519	174.795	1.2817	0	16.4
Erenumab	1520	178.036	1.2723	0	16.4
Erenumab	1521	182.462	1.3184	0	15.3
Erenumab	1522	186.64	1.2961	0	20.4
Erenumab	1523	183.511	1.207	0	20.4
Erenumab	1524	175.094	1.3706	0	20.4
Erenumab	1525	162.864	1.3477	0	15.3
Erenumab	1526	197.71	1.3348	0	20.4
Erenumab	1527	163.903	1.3911	0	20.4
Erenumab	1528	172.547	1.4047	0	12.3
Erenumab	1529	180.117	1.3286	0	20.4
Erenumab	1530	187.171	1.3454	0	20.4
Erenumab	1531	186.806	1.2324	0	20.4
Erenumab	1532	189.589	1.2536	0	20.4
Erenumab	1533	187.681	1.2955	0	16.4
Erenumab	1534	194.347	1.223	0	16.4
Erenumab	1535	183.212	1.2287	0	12.3
Erenumab	1536	189.867	1.2831	0	16.4
Erenumab	1537	194.998	1.258	0	12.3
Erenumab	1538	175.319	1.3176	0	12.3
Erenumab	1539	191.8	1.286	0	15.3
Erenumab	1540	177.769	1.3389	0	12.3
Erenumab	1541	186.622	1.346	0	16.4
Erenumab	1542	203.284	1.2856	0	16.4
Erenumab	1543	177.458	1.3672	0	16.4
Erenumab	1544	198.846	1.3361	0	12.3
Erenumab	1545	186.16	1.3307	0	16.4
Erenumab	1546	169.672	1.3406	0	16.4
Erenumab	1547	200.204	1.3124	0	16.4
Erenumab	1548	187.36	1.3012	0	12.3
Erenumab	1549	190.583	1.3439	0	16.4
Erenumab	1550	188.103	1.2502	0	12.3
Erenumab	1551	197.263	1.2782	0	12.3
Erenumab	1552	192.468	1.2749	0	12.3
Erenumab	1553	197.428	1.2771	0	12.3
Erenumab	1554	199.93	1.2878	0	15.3
Erenumab	1555	181.811	1.2114	0	12.3
Erenumab	1556	181.391	1.3476	0	12.3
Erenumab	1557	196.958	1.2831	0	12.3
Erenumab	1558	192.824	1.2637	0	12.3
Erenumab	1559	184.466	1.2527	0	15.3
Erenumab	1560	168.678	1.3144	0	12.3
Erenumab	1561	196.382	1.2237	0	12.3
Erenumab	1562	184.224	1.2758	0	12.3
Erenumab	1563	182.699	1.2666	0	15.3
Erenumab	1564	195.284	1.3457	0	15.3
Erenumab	1565	200.595	1.3225	0	12.3
Erenumab	1566	188.119	1.344	0	9.3
Erenumab	1567	199.191	1.2819	0	8.4
Erenumab	1568	198.448	1.2368	0	12.4
Erenumab	1569	207.25	1.2283	0	9.3
Erenumab	1570	202.388	1.2484	0	6.2
Erenumab	1571	221.943	1.3133	0	6.2
Erenumab	1572	226.597	1.3066	0	6.2
Erenumab	1573	217.546	1.3713	0	6.2
Erenumab	1574	211.16	1.3155	0	12.3
Erenumab	1575	216.634	1.298	0	9.3
Erenumab	1576	219.338	1.3155	0	9.3
Erenumab	1577	198.409	1.2871	0	12.3
Erenumab	1578	202.645	1.2904	0	12.4
Erenumab	1579	210.197	1.2678	0	12.4
Erenumab	1580	197.021	1.2733	0	16.4
Erenumab	1581	185.126	1.3998	0	15.3
Erenumab	1582	210.391	1.27	0	12.3
Erenumab	1583	192.774	1.2596	0	9.3
Erenumab	1584	190.654	1.3354	0	12.3
Erenumab	1585	214.957	1.2745	0	9.3
Erenumab	1586	199.393	1.3059	0	12.3
Erenumab	1587	201.397	1.2987	0	15.3
Erenumab	1588	205.766	1.3135	0	12.3
Erenumab	1589	196.399	1.2809	0	12.3
Erenumab	1590	190.293	1.3043	0	12.3
Erenumab	1591	193.448	1.3163	0	12.3
Erenumab	1592	198.709	1.2883	0	9.3
Erenumab	1593	189.183	1.2714	0	15.3
Erenumab	1594	171.449	1.3085	0	12.3
Erenumab	1595	200.377	1.241	0	9.3
Erenumab	1596	186.816	1.3851	0	9.3
Erenumab	1597	196.951	1.2846	0	9.3
Erenumab	1598	185.99	1.2938	0	9.3
Erenumab	1599	190.218	1.2182	0	9.3
Erenumab	1600	205.676	1.2562	0	12.3
Erenumab	1601	193.679	1.2401	0	15.3
Erenumab	1602	200.8	1.3376	0	12.3
Erenumab	1603	205.345	1.4276	0	12.3
Erenumab	1604	193.221	1.221	0	12.3
Erenumab	1605	209.546	1.3572	0	8.2
Erenumab	1606	206.702	1.2904	0	9.3
Erenumab	1607	181.635	1.3355	0	10.2
Erenumab	1608	209.911	1.2565	0	15.3
Erenumab	1609	204.86	1.2886	0	16.4
Erenumab	1610	209.856	1.3808	0	16.4
Erenumab	1611	173.429	1.2584	0	15.3
Erenumab	1612	187.857	1.2462	0	15.3
Erenumab	1613	194.561	1.3704	0	15.3
Erenumab	1614	205.764	1.2983	0	9.3
Erenumab	1615	203.771	1.2398	0	15.3
Erenumab	1616	216.656	1.3481	0	9.3
Erenumab	1617	200.967	1.2618	0	10.2
Erenumab	1618	208.447	1.2715	0	12.3
Erenumab	1619	207.444	1.2971	0	12.3
Erenumab	1620	189.388	1.2549	0	15.3
Erenumab	1621	216.028	1.268	0	12.3
Erenumab	1622	191.735	1.3669	0	9.3
Erenumab	1623	203.415	1.3752	0	12.3
Erenumab	1624	186.899	1.2379	0	12.3
Erenumab	1625	203.798	1.3028	0	12.3
Erenumab	1626	190.63	1.4274	0	12.3
Erenumab	1627	197.442	1.3125	0	12.3
Erenumab	1628	201.772	1.332	0	12.3
Erenumab	1629	185.891	1.4115	0	12.3
Erenumab	1630	181.619	1.27	0	12.3
Erenumab	1631	205.09	1.2728	0	12.3
Erenumab	1632	176.643	1.3411	0	12.3
Erenumab	1633	212.017	1.2623	0	9.3
Erenumab	1634	195.196	1.2788	0	12.3
Erenumab	1635	208.801	1.2988	0	12.3
Erenumab	1636	192.56	1.238	0	12.3
Erenumab	1637	201.097	1.3649	0	9.3
Erenumab	1638	183.031	1.278	0	12.4
Erenumab	1639	202.335	1.2877	0	12.3
Erenumab	1640	188.056	1.3312	0	12.3
Erenumab	1641	189.156	1.3564	0	12.3
Erenumab	1642	196.838	1.2006	0	12.3
Erenumab	1643	199.24	1.2092	0	12.4
Erenumab	1644	214.467	1.3264	0	9.3
Erenumab	1645	188.35	1.2332	0	12.4
Erenumab	1646	202.257	1.3262	0	9.3
Erenumab	1647	181.977	1.2509	0	16.4
Erenumab	1648	193.379	1.246	0	12.3
Erenumab	1649	191.789	1.2913	0	9.3
Erenumab	1650	171.399	1.3258	0	12.3
Erenumab	1651	190.343	1.3164	0	16.4
Erenumab	1652	196.398	1.3278	0	12.3
Erenumab	1653	189.169	1.3531	0	15.3
Erenumab	1654	209.517	1.2629	0	15.3
Erenumab	1655	184.911	1.2519	0	12.3
Erenumab	1656	199.413	1.36	0	10.2
Erenumab	1657	190.305	1.2798	0	12.3
Erenumab	1658	174.81	1.2344	0	12.3
Erenumab	1659	199.07	1.2839	0	9.3
Erenumab	1660	208.835	1.2195	0	12.3
Erenumab	1661	172.237	1.2879	0	16.4
Erenumab	1662	216.198	1.3334	0	6.2
Erenumab	1663	187.834	1.1815	0	12.3
Erenumab	1664	185.512	1.2533	0	9.3
Erenumab	1665	184.233	1.2593	0	9.3
Erenumab	1666	192.631	1.2892	0	15.3
Erenumab	1667	198.091	1.2773	0	9.3
Erenumab	1668	209.999	1.238	0	12.3
Erenumab	1669	185.226	1.3224	0	12.3
Erenumab	1670	218.82	1.3698	0	9.3
Erenumab	1671	189.305	1.2378	0	9.3
Erenumab	1672	194.39	1.282	0	20.4
Erenumab	1673	212.703	1.2739	0	12.3
Erenumab	1674	217.232	1.2787	0	12.3
Erenumab	1675	184.438	1.2274	0	12.3
Erenumab	1676	199.002	1.3242	0	12.4
Erenumab	1677	196.6	1.2275	0	12.3
Erenumab	1678	186.326	1.2987	0	12.4
Erenumab	1679	206.887	1.2641	0	12.3
Erenumab	1680	226.31	1.3639	0	9.3
Erenumab	1681	179.452	1.2701	0	12.3
Erenumab	1682	190.808	1.3157	0	9.3
Erenumab	1683	214.453	1.2635	0	9.3
Erenumab	1684	187.751	1.3358	0	9.3
Erenumab	1685	213.025	1.3164	0	9.3
Erenumab	1686	178.226	1.2901	0	12.3
Erenumab	1687	202.526	1.2159	0	9.3
Erenumab	1688	192.205	1.3324	0	12.3
Erenumab	1689	166.474	1.2582	0	12.3
Erenumab	1690	170.638	1.3475	0	12.3
Erenumab	1691	189.665	1.2222	0	9.3
Erenumab	1692	166.025	1.3182	0	12.3
Erenumab	1693	187.182	1.2576	0	9.3
Erenumab	1694	184.931	1.2838	0	16.4
Erenumab	1695	164.901	1.3396	0	12.3
Erenumab	1696	177.738	1.4211	0	12.3
Erenumab	1697	191.234	1.2896	0	12.3
Erenumab	1698	178.948	1.2505	0	12.3
Erenumab	1699	203.591	1.2843	0	12.4
Erenumab	1700	205.389	1.2902	0	12.3
Erenumab	1701	207.625	1.3819	0	12.3
Erenumab	1702	210.795	1.2549	0	9.3
Erenumab	1703	193.637	1.2576	0	12.4
Erenumab	1704	207.72	1.2408	0	9.3
Erenumab	1705	191.028	1.2405	0	9.3
Erenumab	1706	187.87	1.3022	0	9.3
Erenumab	1707	198.482	1.2784	0	9.3
Erenumab	1708	216.482	1.2516	0	12.4
Erenumab	1709	190.24	1.3419	0	9.3
Erenumab	1710	201.205	1.2654	0	9.3
Erenumab	1711	203.322	1.2998	0	9.3
Erenumab	1712	201.059	1.2588	0	9.3
Erenumab	1713	196.437	1.338	0	12.3
Erenumab	1714	194.821	1.3131	0	9.3
Erenumab	1715	208.138	1.3256	0	9.3
Erenumab	1716	211.958	1.2955	0	9.3
Erenumab	1717	173.289	1.3705	0	12.3
Erenumab	1718	189.758	1.2517	0	12.4
Erenumab	1719	196.766	1.3106	0	12.3
Erenumab	1720	182.22	1.2603	0	12.3
Erenumab	1721	204.906	1.2457	0	9.3
Erenumab	1722	219.461	1.3388	0	8.2
Erenumab	1723	202.362	1.3406	0	12.3
Erenumab	1724	220.448	1.291	0	12.3
Erenumab	1725	208.57	1.2376	0	12.3
Erenumab	1726	210.453	1.278	0	9.3
Erenumab	1727	205.693	1.3685	0	16.4
Erenumab	1728	202.84	1.3867	0	12.4
Erenumab	1729	216.677	1.2669	0	9.3
Erenumab	1730	217.022	1.2822	0	12.3
Erenumab	1731	198.706	1.2102	0	12.4
Erenumab	1732	205.547	1.253	0	12.3
Erenumab	1733	206.944	1.2943	0	12.3
Erenumab	1734	208.189	1.1776	0	12.3
Erenumab	1735	197.3	1.3405	0	12.3
Erenumab	1736	207.339	1.2719	0	9.3
Erenumab	1737	182.025	1.3187	0	16.4
Erenumab	1738	183.652	1.2664	0	9.3
Erenumab	1739	198.884	1.3143	0	12.3
Erenumab	1740	201.032	1.2732	0	12.3
Erenumab	1741	201.942	1.2702	0	16.4
Erenumab	1742	200.495	1.2865	0	9.3
Erenumab	1743	197.66	1.3342	0	16.4
Erenumab	1744	226.823	1.3008	0	9.3
Erenumab	1745	184.685	1.2941	0	12.3
Erenumab	1746	190.193	1.2907	0	9.3
Erenumab	1747	204.196	1.2264	0	9.3
Erenumab	1748	196.261	1.3019	0	12.3
Erenumab	1749	179.687	1.3831	0	12.3
Erenumab	1750	197.193	1.2729	0	12.3
Erenumab	1751	180.457	1.2651	0	12.3
Erenumab	1752	202.76	1.3735	0	9.3
Erenumab	1753	183.843	1.296	0	12.3
Erenumab	1754	199.535	1.234	0	12.3
Erenumab	1755	190.86	1.3036	0	16.4
Erenumab	1756	193.071	1.3354	0	12.3
Erenumab	1757	188.679	1.3064	0	12.3
Erenumab	1758	201.431	1.3139	0	12.3
Erenumab	1759	189.489	1.374	0	12.3
Erenumab	1760	172.308	1.2178	0	16.4
Erenumab	1761	178.007	1.3101	0	12.3
Erenumab	1762	180.999	1.2388	0	12.3
Erenumab	1763	200.876	1.3119	0	12.3
Erenumab	1764	182.01	1.3182	0	12.3
Erenumab	1765	166.912	1.2892	0	12.3
Erenumab	1766	199.642	1.3362	0	9.3
Erenumab	1767	218.003	1.3801	0	12.3
Erenumab	1768	207.547	1.2981	0	12.3
Erenumab	1769	197.512	1.4061	0	9.3
Erenumab	1770	199.511	1.3243	0	12.3
Erenumab	1771	201.827	1.3256	0	12.3
Erenumab	1772	199.18	1.34	0	9.3
Erenumab	1773	185.052	1.3111	0	9.3
Erenumab	1774	197.188	1.2535	0	12.4
Erenumab	1775	212.728	1.34	0	9.3
Erenumab	1776	172.047	1.329	0	12.3
Erenumab	1777	191.812	1.2844	0	9.3
Erenumab	1778	193.431	1.3136	0	9.3
Erenumab	1779	214.113	1.3585	0	9.3
Erenumab	1780	193.885	1.2724	0	9.3
Erenumab	1781	216.579	1.2257	0	9.3
Erenumab	1782	219.481	1.2616	0	9.3
Erenumab	1783	211.531	1.3045	0	9.3
Erenumab	1784	185.365	1.2647	0	9.3
Erenumab	1785	196.052	1.2993	0	12.3
Erenumab	1786	179.852	1.2439	0	9.3
Erenumab	1787	198.136	1.2741	0	12.4
Erenumab	1788	190.625	1.3638	0	16.4
Erenumab	1789	212.336	1.3813	0	9.3
Erenumab	1790	220.697	1.25	0	16.4
Erenumab	1791	209.834	1.3576	0	12.3
Erenumab	1792	197.239	1.2448	0	16.4
Erenumab	1793	209.954	1.3258	0	12.4
Erenumab	1794	194.681	1.2362	0	9.3
Erenumab	1795	224.555	1.4116	0	9.3
Erenumab	1796	191.258	1.238	0	12.3
Erenumab	1797	186.675	1.2624	0	12.3
Erenumab	1798	201.59	1.3329	0	16.4
Erenumab	1799	193.397	1.2915	0	16.4
Erenumab	1800	202.296	1.2611	0	9.3
Erenumab	1801	201.032	1.3269	0	12.3
Erenumab	1802	198.309	1.3333	0	12.3
Erenumab	1803	197.023	1.2955	0	12.3
Erenumab	1804	188.413	1.2617	0	12.3
Erenumab	1805	188.717	1.272	0	12.3
Erenumab	1806	193.502	1.2515	0	12.3
Erenumab	1807	186.833	1.291	0	12.3
Erenumab	1808	177.7	1.3166	0	12.3
Erenumab	1809	193.94	1.3228	0	9.3
Erenumab	1810	182.689	1.2366	0	12.3
Erenumab	1811	179.817	1.2748	0	12.3
Erenumab	1812	201.351	1.2042	0	12.3
Erenumab	1813	181.138	1.2909	0	12.3
Erenumab	1814	174.759	1.2592	0	12.3
Erenumab	1815	190.132	1.2329	0	12.3
Erenumab	1816	184.27	1.2483	0	9.3
Erenumab	1817	209.358	1.1951	0	9.3
Erenumab	1818	180.485	1.3451	0	12.3
Erenumab	1819	205.488	1.2892	0	12.3
Erenumab	1820	189.005	1.3446	0	16.4
Erenumab	1821	189.781	1.2522	0	12.3
Erenumab	1822	186.96	1.2573	0	12.3
Erenumab	1823	203.026	1.2584	0	12.3
Erenumab	1824	183.297	1.3428	0	12.3
Erenumab	1825	186.776	1.2691	0	16.4
Erenumab	1826	181.972	1.1995	0	12.3
Erenumab	1827	183.313	1.2532	0	9.3
Erenumab	1828	170.886	1.2096	0	16.4
Erenumab	1829	180.789	1.3164	0	12.4
Erenumab	1830	174.329	1.2958	0	16.4
Erenumab	1831	162.021	1.2756	0	16.4
Erenumab	1832	186.835	1.4189	0	12.4
Erenumab	1833	184.457	1.2612	0	12.3
Erenumab	1834	163.512	1.2392	0	15.3
Erenumab	1835	171.619	1.2171	0	16.4
Erenumab	1836	158.168	1.2298	0	12.3
Erenumab	1837	169.572	1.2357	0	12.3
Erenumab	1838	167.67	1.2502	0	12.3
Erenumab	1839	158.861	1.2619	0	16.4
Erenumab	1840	197.771	1.3004	0	12.3
Erenumab	1841	169.206	1.1989	0	12.3
Erenumab	1842	151.966	1.2764	0	12.3
Erenumab	1843	171.125	1.2488	0	12.3
Erenumab	1844	174.054	1.2276	0	12.3
Erenumab	1845	190.95	1.239	0	12.4
Erenumab	1846	195.757	1.2174	0	9.3
Erenumab	1847	181.839	1.2726	0	16.4
Erenumab	1848	177.406	1.2429	0	16.4
Erenumab	1849	180.397	1.2811	0	12.4
Erenumab	1850	184.748	1.2319	0	16.4
Erenumab	1851	167.455	1.1939	0	16.4
Erenumab	1852	181.817	1.1608	0	12.4
Erenumab	1853	148.162	1.2269	0	16.4
Erenumab	1854	158.791	1.2835	0	12.3
Erenumab	1855	190.177	1.3696	0	16.4
Erenumab	1856	179.464	1.2404	0	12.4
Erenumab	1857	166.313	1.2843	0	12.3
Erenumab	1858	156.395	1.2547	0	16.4
Erenumab	1859	168.907	1.2468	0	12.3
Erenumab	1860	179.681	1.3033	0	16.4
Erenumab	1861	181.773	1.2948	0	12.4
Erenumab	1862	169.55	1.2555	0	12.3
Erenumab	1863	156.172	1.2856	0	12.3
Erenumab	1864	168.455	1.2549	0	16.4
Erenumab	1865	163.413	1.3079	0	16.4
Erenumab	1866	180.291	1.2917	0	12.4
Erenumab	1867	176.124	1.2449	0	9.3
Erenumab	1868	186.208	1.2973	0	16.4
Erenumab	1869	165.077	1.2323	0	16.4
Erenumab	1870	161.166	1.3174	0	12.4
Erenumab	1871	171.348	1.2058	0	16.4
Erenumab	1872	191.485	1.3216	0	12.3
Erenumab	1873	187.614	1.276	0	16.4
Erenumab	1874	185.933	1.2292	0	12.3
Erenumab	1875	184.433	1.2564	0	16.4
Erenumab	1876	173.967	1.2413	0	16.4
Erenumab	1877	184.858	1.2685	0	12.4
Erenumab	1878	171.48	1.2254	0	12.4
Erenumab	1879	173.463	1.2666	0	16.4
Erenumab	1880	173.05	1.2333	0	12.3
Erenumab	1881	188.989	1.2151	0	12.4
Erenumab	1882	196.591	1.3664	0	9.3
Erenumab	1883	194.719	1.2856	0	12.4
Erenumab	1884	182.027	1.3081	0	16.4
Erenumab	1885	188.266	1.2511	0	12.4
Erenumab	1886	198.376	1.3383	0	9.3
Erenumab	1887	182.957	1.3123	0	12.3
Erenumab	1888	172.582	1.2568	0	20.4
Erenumab	1889	160.523	1.2849	0	16.4
Erenumab	1890	174.058	1.3472	0	16.4
Erenumab	1891	178.385	1.261	0	16.4
Erenumab	1892	170.571	1.289	0	16.4
Erenumab	1893	183.063	1.3174	0	12.4
Erenumab	1894	195.235	1.3051	0	12.4
Erenumab	1895	171.793	1.2559	0	16.4
Erenumab	1896	167.463	1.3194	0	12.3
Erenumab	1897	177.855	1.1609	0	12.3
Erenumab	1898	185.395	1.2501	0	16.4
Erenumab	1899	193.329	1.3347	0	12.3
Erenumab	1900	200.333	1.3041	0	12.3
Erenumab	1901	184.195	1.1755	0	16.4
Erenumab	1902	197.899	1.2835	0	12.3
Erenumab	1903	174.623	1.3565	0	16.4
Erenumab	1904	192.437	1.3139	0	12.4
Erenumab	1905	174.365	1.381	0	12.4
Erenumab	1906	161.381	1.2705	0	16.4
Erenumab	1907	165.044	1.2109	0	16.4
Erenumab	1908	162.414	1.3063	0	12.4
Erenumab	1909	185.605	1.2267	0	16.4
Erenumab	1910	169.482	1.2619	0	12.4
Erenumab	1911	163.558	1.374	0	12.4
Erenumab	1912	183.326	1.2254	0	12.4
Erenumab	1913	175.284	1.2154	0	12.4
Erenumab	1914	171.428	1.29	0	12.4
Erenumab	1915	158.26	1.262	0	9.3
Erenumab	1916	169.682	1.2433	0	9.3
Erenumab	1917	168.837	1.2823	0	9.3
Erenumab	1918	170.013	1.3057	0	9.3
Erenumab	1919	169.76	1.2401	0	9.3
Erenumab	1920	172.693	1.2637	0	9.3
Erenumab	1921	160.583	1.1942	0	16.4
Erenumab	1922	164.779	1.2224	0	9.3
Erenumab	1923	182.164	1.2616	0	9.3
Erenumab	1924	186.224	1.2788	0	9.3
Erenumab	1925	189.621	1.2787	0	9.3
Erenumab	1926	182.151	1.2635	0	9.3
Erenumab	1927	172.641	1.286	0	9.3
Erenumab	1928	188.327	1.2889	0	9.3
Erenumab	1929	185.683	1.2788	0	9.3
Erenumab	1930	178.733	1.3271	0	12.4
Erenumab	1931	167.694	1.2852	0	12.4
Erenumab	1932	197.363	1.2742	0	9.3
Erenumab	1933	185.213	1.2932	0	12.4
Erenumab	1934	187.994	1.2956	0	12.4
Erenumab	1935	169.091	1.3186	0	9.3
Erenumab	1936	187.801	1.3223	0	9.3
Erenumab	1937	177.489	1.2953	0	9.3
Erenumab	1938	190.317	1.1812	0	9.3
Erenumab	1939	190.79	1.2477	0	9.3
Erenumab	1940	169.353	1.2095	0	9.3
Erenumab	1941	179.524	1.3731	0	12.4
Erenumab	1942	164.111	1.2921	0	12.3
Erenumab	1943	179.712	1.3162	0	12.4
Erenumab	1944	174.572	1.3118	0	12.3
Erenumab	1945	183.812	1.2062	0	12.3
Erenumab	1946	169.63	1.1649	0	12.3
Erenumab	1947	172.454	1.3129	0	12.3
Erenumab	1948	197.532	1.3494	0	12.3
Erenumab	1949	184.848	1.2686	0	12.3
Erenumab	1950	204.966	1.2344	0	6.2
Erenumab	1951	177.847	1.3416	0	8.2
Erenumab	1952	176.619	1.3101	0	12.3
Erenumab	1953	184.709	1.2636	0	9.3
Erenumab	1954	188.586	1.2143	0	8.2
Erenumab	1955	177.672	1.2893	0	12.3
Erenumab	1956	189.851	1.2799	0	12.4
Erenumab	1957	184.19	1.2487	0	9.3
Erenumab	1958	208.814	1.2082	0	6.2
Erenumab	1959	187.983	1.3158	0	12.3
Erenumab	1960	187.225	1.2763	0	12.3
Erenumab	1961	182.093	1.3472	0	12.3
Erenumab	1962	189.394	1.2875	0	9.3
Erenumab	1963	174	1.2226	0	12.3
Erenumab	1964	204.068	1.3237	0	6.2
Erenumab	1965	173.126	1.2729	0	9.3
Erenumab	1966	196.396	1.2507	0	9.3
Erenumab	1967	196.476	1.2581	0	9.3
Erenumab	1968	170.828	1.2595	0	9.3
Erenumab	1969	184.05	1.2615	0	9.3
Erenumab	1970	192.104	1.2581	0	12.3
Erenumab	1971	188.062	1.2575	0	9.3
Erenumab	1972	188.537	1.2349	0	12.3
Erenumab	1973	185.162	1.2834	0	12.4
Erenumab	1974	193.625	1.3238	0	12.3
Erenumab	1975	199.261	1.3444	0	12.3
Erenumab	1976	184.924	1.2685	0	12.3
Erenumab	1977	177.662	1.1971	0	9.3
Erenumab	1978	196.825	1.2566	0	6.3
Erenumab	1979	197.034	1.3107	0	12.3
Erenumab	1980	165.949	1.362	0	9.3
Erenumab	1981	193.893	1.2865	0	12.3
Erenumab	1982	201.393	1.3681	0	12.3
Erenumab	1983	177.998	1.2681	0	12.3
Erenumab	1984	173.579	1.2872	0	16.4
Erenumab	1985	205.349	1.2889	0	12.3
Erenumab	1986	168.389	1.326	0	12.3
Erenumab	1987	201.786	1.2852	0	12.3
Erenumab	1988	183.151	1.298	0	12.3
Erenumab	1989	172.263	1.2699	0	12.3
Erenumab	1990	186.458	1.305	0	15.3
Erenumab	1991	190.879	1.3434	0	12.3
Erenumab	1992	184.357	1.3263	0	15.3
Erenumab	1993	171.306	1.2955	0	12.3
Erenumab	1994	207.374	1.2456	0	12.3
Erenumab	1995	217.132	1.327	0	12.3
Erenumab	1996	198.636	1.2466	0	15.3
Erenumab	1997	177.368	1.3395	0	15.3
Erenumab	1998	198.803	1.3198	0	12.3
Erenumab	1999	189.911	1.2324	0	9.3
[truncated: 61,001 more rows]

## Sheet: FigS16_RMSDoverMDSim
CST	Step	RMSD
Burosumab	0	7.31072e-07
Burosumab	1	0.984285
Burosumab	2	1.05613
Burosumab	3	1.30764
Burosumab	4	1.45803
Burosumab	5	1.45052
Burosumab	6	1.50283
Burosumab	7	1.64088
Burosumab	8	1.7492
Burosumab	9	1.74601
Burosumab	10	1.79021
Burosumab	11	1.82613
Burosumab	12	1.5734
Burosumab	13	1.58603
Burosumab	14	1.72175
Burosumab	15	1.51866
Burosumab	16	1.52348
Burosumab	17	1.61669
Burosumab	18	1.61279
Burosumab	19	1.80706
Burosumab	20	1.8243
Burosumab	21	1.96046
Burosumab	22	1.95436
Burosumab	23	1.96863
Burosumab	24	2.03827
Burosumab	25	2.03147
Burosumab	26	1.83519
Burosumab	27	1.67402
Burosumab	28	1.88399
Burosumab	29	2.07484
Burosumab	30	2.01042
Burosumab	31	1.82215
Burosumab	32	2.04449
Burosumab	33	1.92628
Burosumab	34	1.73332
Burosumab	35	2.01911
Burosumab	36	2.14719
Burosumab	37	2.00487
Burosumab	38	1.98879
Burosumab	39	1.89266
Burosumab	40	2.01948
Burosumab	41	1.93175
Burosumab	42	2.11089
Burosumab	43	1.88289
Burosumab	44	1.96333
Burosumab	45	2.04816
Burosumab	46	1.87306
Burosumab	47	2.15753
Burosumab	48	2.11572
Burosumab	49	2.20458
Burosumab	50	2.17696
Burosumab	51	1.84125
Burosumab	52	1.91197
Burosumab	53	2.16419
Burosumab	54	2.1367
Burosumab	55	2.15586
Burosumab	56	2.05891
Burosumab	57	2.11556
Burosumab	58	2.21169
Burosumab	59	2.08733
Burosumab	60	1.94528
Burosumab	61	1.85026
Burosumab	62	2.19696
Burosumab	63	2.21958
Burosumab	64	1.84003
Burosumab	65	2.01476
Burosumab	66	1.9335
Burosumab	67	2.2273
Burosumab	68	1.82874
Burosumab	69	1.86092
Burosumab	70	2.05491
Burosumab	71	2.03756
Burosumab	72	2.01935
Burosumab	73	2.08973
Burosumab	74	1.96809
Burosumab	75	1.80564
Burosumab	76	1.6789
Burosumab	77	1.76104
Burosumab	78	1.66188
Burosumab	79	1.71869
Burosumab	80	1.63173
Burosumab	81	1.67184
Burosumab	82	1.71199
Burosumab	83	1.79652
Burosumab	84	1.84444
Burosumab	85	1.6926
Burosumab	86	1.65824
Burosumab	87	1.66135
Burosumab	88	1.83536
Burosumab	89	1.7365
Burosumab	90	1.62164
Burosumab	91	1.62254
Burosumab	92	1.91986
Burosumab	93	1.824
Burosumab	94	1.59296
Burosumab	95	1.65284
Burosumab	96	1.7616
Burosumab	97	1.7802
Burosumab	98	2.07699
Burosumab	99	1.968
Burosumab	100	1.82218
Burosumab	101	1.88986
Burosumab	102	2.00658
Burosumab	103	1.78377
Burosumab	104	1.7866
Burosumab	105	1.72517
Burosumab	106	1.72208
Burosumab	107	1.93609
Burosumab	108	1.98047
Burosumab	109	1.88424
Burosumab	110	1.52909
Burosumab	111	1.74529
Burosumab	112	1.98629
Burosumab	113	2.07111
Burosumab	114	1.76919
Burosumab	115	1.86265
Burosumab	116	1.68446
Burosumab	117	1.85727
Burosumab	118	1.86886
Burosumab	119	1.59929
Burosumab	120	1.81129
Burosumab	121	1.66267
Burosumab	122	1.6381
Burosumab	123	1.65875
Burosumab	124	1.73958
Burosumab	125	1.60964
Burosumab	126	1.84732
Burosumab	127	1.88338
Burosumab	128	1.82236
Burosumab	129	1.84338
Burosumab	130	1.74208
Burosumab	131	1.97951
Burosumab	132	1.89359
Burosumab	133	1.68386
Burosumab	134	1.65865
Burosumab	135	1.75825
Burosumab	136	1.77432
Burosumab	137	1.6878
Burosumab	138	1.82431
Burosumab	139	1.90539
Burosumab	140	1.82534
Burosumab	141	1.89476
Burosumab	142	1.88248
Burosumab	143	1.76968
Burosumab	144	1.76547
Burosumab	145	1.9107
Burosumab	146	1.65965
Burosumab	147	1.88139
Burosumab	148	1.95003
Burosumab	149	2.03608
Burosumab	150	2.10678
Burosumab	151	1.98651
Burosumab	152	1.86356
Burosumab	153	2.03285
Burosumab	154	2.09364
Burosumab	155	2.11613
Burosumab	156	2.18812
Burosumab	157	2.07316
Burosumab	158	2.2104
Burosumab	159	2.13501
Burosumab	160	2.03148
Burosumab	161	1.93951
Burosumab	162	1.90888
Burosumab	163	1.75424
Burosumab	164	1.47977
Burosumab	165	1.68444
Burosumab	166	1.74171
Burosumab	167	1.71575
Burosumab	168	1.87102
Burosumab	169	1.68593
Burosumab	170	2.14435
Burosumab	171	1.87235
Burosumab	172	1.7355
Burosumab	173	1.74207
Burosumab	174	1.89484
Burosumab	175	1.81829
Burosumab	176	1.81016
Burosumab	177	1.67756
Burosumab	178	1.6475
Burosumab	179	1.69238
Burosumab	180	1.71079
Burosumab	181	1.65718
Burosumab	182	1.53833
Burosumab	183	1.5117
Burosumab	184	1.5546
Burosumab	185	1.69483
Burosumab	186	1.45195
Burosumab	187	1.46123
Burosumab	188	1.4645
Burosumab	189	1.55954
Burosumab	190	1.46868
Burosumab	191	1.47971
Burosumab	192	1.52949
Burosumab	193	1.49465
Burosumab	194	1.65925
Burosumab	195	1.45394
Burosumab	196	1.54933
Burosumab	197	1.58689
Burosumab	198	1.81515
Burosumab	199	1.53193
Burosumab	200	1.54003
Burosumab	201	1.56014
Burosumab	202	1.492
Burosumab	203	1.58019
Burosumab	204	1.82598
Burosumab	205	1.617
Burosumab	206	1.51936
Burosumab	207	1.41777
Burosumab	208	1.41236
Burosumab	209	1.3713
Burosumab	210	1.56671
Burosumab	211	1.35618
Burosumab	212	1.59151
Burosumab	213	1.51521
Burosumab	214	1.42068
Burosumab	215	1.4438
Burosumab	216	1.51071
Burosumab	217	1.51499
Burosumab	218	1.37778
Burosumab	219	1.53885
Burosumab	220	1.509
Burosumab	221	1.591
Burosumab	222	1.47602
Burosumab	223	1.38263
Burosumab	224	1.42561
Burosumab	225	1.37094
Burosumab	226	1.41606
Burosumab	227	1.45678
Burosumab	228	1.6213
Burosumab	229	1.51517
Burosumab	230	1.40665
Burosumab	231	1.41277
Burosumab	232	1.60772
Burosumab	233	1.48888
Burosumab	234	1.43704
Burosumab	235	1.50691
Burosumab	236	1.47021
Burosumab	237	1.5489
Burosumab	238	1.38663
Burosumab	239	1.40823
Burosumab	240	1.61239
Burosumab	241	1.6105
Burosumab	242	1.73804
Burosumab	243	1.66526
Burosumab	244	1.57138
Burosumab	245	1.71289
Burosumab	246	1.87142
Burosumab	247	2.00964
Burosumab	248	1.78353
Burosumab	249	1.91815
Burosumab	250	1.73375
Burosumab	251	1.93699
Burosumab	252	1.66989
Burosumab	253	1.58464
Burosumab	254	1.55325
Burosumab	255	1.6606
Burosumab	256	1.88272
Burosumab	257	1.82834
Burosumab	258	1.69585
Burosumab	259	1.74234
Burosumab	260	1.763
Burosumab	261	1.69768
Burosumab	262	1.74682
Burosumab	263	1.8127
Burosumab	264	1.44908
Burosumab	265	1.48499
Burosumab	266	1.51831
Burosumab	267	1.65242
Burosumab	268	1.65339
Burosumab	269	1.74421
Burosumab	270	1.58727
Burosumab	271	1.67615
Burosumab	272	1.44978
Burosumab	273	1.5533
Burosumab	274	1.3937
Burosumab	275	1.56877
Burosumab	276	1.52089
Burosumab	277	1.40168
Burosumab	278	1.52278
Burosumab	279	1.54212
Burosumab	280	1.35712
Burosumab	281	1.47927
Burosumab	282	1.50871
Burosumab	283	1.48319
Burosumab	284	1.44438
Burosumab	285	1.54688
Burosumab	286	1.53271
Burosumab	287	1.49033
Burosumab	288	1.37278
Burosumab	289	1.4559
Burosumab	290	1.42973
Burosumab	291	1.46332
Burosumab	292	1.46588
Burosumab	293	1.43461
Burosumab	294	1.48535
Burosumab	295	1.39091
Burosumab	296	1.41465
Burosumab	297	1.53502
Burosumab	298	1.57498
Burosumab	299	1.51029
Burosumab	300	1.48532
Burosumab	301	1.51446
Burosumab	302	1.57866
Burosumab	303	1.48123
Burosumab	304	1.44053
Burosumab	305	1.4242
Burosumab	306	1.48477
Burosumab	307	1.49238
Burosumab	308	1.41528
Burosumab	309	1.56773
Burosumab	310	1.61095
Burosumab	311	1.48724
Burosumab	312	1.58208
Burosumab	313	1.59325
Burosumab	314	1.52147
Burosumab	315	1.6107
Burosumab	316	1.60278
Burosumab	317	1.71173
Burosumab	318	1.67576
Burosumab	319	1.69419
Burosumab	320	1.65422
Burosumab	321	1.74113
Burosumab	322	1.76487
Burosumab	323	1.72181
Burosumab	324	1.76256
Burosumab	325	1.76255
Burosumab	326	1.72496
Burosumab	327	1.76336
Burosumab	328	1.77289
Burosumab	329	1.58833
Burosumab	330	1.64839
Burosumab	331	1.72248
Burosumab	332	1.8777
Burosumab	333	1.52949
Burosumab	334	1.77188
Burosumab	335	1.697
Burosumab	336	1.68248
Burosumab	337	1.56171
Burosumab	338	1.68768
Burosumab	339	1.6167
Burosumab	340	1.49954
Burosumab	341	1.49676
Burosumab	342	1.68289
Burosumab	343	1.73613
Burosumab	344	1.47747
Burosumab	345	1.54608
Burosumab	346	1.56139
Burosumab	347	1.75599
Burosumab	348	1.50385
Burosumab	349	1.67644
Burosumab	350	1.57884
Burosumab	351	1.42615
Burosumab	352	1.53822
Burosumab	353	1.62261
Burosumab	354	1.57162
Burosumab	355	1.55769
Burosumab	356	1.58544
Burosumab	357	1.63716
Burosumab	358	1.80503
Burosumab	359	1.76102
Burosumab	360	1.66661
Burosumab	361	1.63988
Burosumab	362	1.62891
Burosumab	363	1.50287
Burosumab	364	1.57345
Burosumab	365	1.55129
Burosumab	366	1.60806
Burosumab	367	1.56974
Burosumab	368	1.53547
Burosumab	369	1.63473
Burosumab	370	1.61087
Burosumab	371	1.59718
Burosumab	372	1.64844
Burosumab	373	1.6557
Burosumab	374	1.56145
Burosumab	375	1.5514
Burosumab	376	1.58863
Burosumab	377	1.38662
Burosumab	378	1.56484
Burosumab	379	1.57705
Burosumab	380	1.58958
Burosumab	381	1.5956
Burosumab	382	1.54981
Burosumab	383	1.47161
Burosumab	384	1.54304
Burosumab	385	1.64826
Burosumab	386	1.63483
Burosumab	387	1.54957
Burosumab	388	1.57112
Burosumab	389	1.60577
Burosumab	390	1.64986
Burosumab	391	1.63148
Burosumab	392	1.52225
Burosumab	393	1.62757
Burosumab	394	1.48323
Burosumab	395	1.63741
Burosumab	396	1.59914
Burosumab	397	1.56865
Burosumab	398	1.39459
Burosumab	399	1.48563
Burosumab	400	1.65963
Burosumab	401	1.57609
Burosumab	402	1.58829
Burosumab	403	1.62731
Burosumab	404	1.71315
Burosumab	405	1.5517
Burosumab	406	1.61847
Burosumab	407	1.68007
Burosumab	408	1.56575
Burosumab	409	1.81656
Burosumab	410	1.66059
Burosumab	411	1.59929
Burosumab	412	1.59885
Burosumab	413	1.57894
Burosumab	414	1.55158
Burosumab	415	1.55675
Burosumab	416	1.5463
Burosumab	417	1.63055
Burosumab	418	1.70563
Burosumab	419	1.56968
Burosumab	420	1.58584
Burosumab	421	1.53444
Burosumab	422	1.54514
Burosumab	423	1.56067
Burosumab	424	1.46428
Burosumab	425	1.56329
Burosumab	426	1.78894
Burosumab	427	1.69828
Burosumab	428	1.71734
Burosumab	429	1.57334
Burosumab	430	1.65764
Burosumab	431	1.59842
Burosumab	432	1.62579
Burosumab	433	1.76672
Burosumab	434	1.66439
Burosumab	435	1.51084
Burosumab	436	1.71514
Burosumab	437	1.60291
Burosumab	438	1.50119
Burosumab	439	1.54001
Burosumab	440	1.58293
Burosumab	441	1.51116
Burosumab	442	1.62791
Burosumab	443	1.62051
Burosumab	444	1.63213
Burosumab	445	1.54783
Burosumab	446	1.55005
Burosumab	447	1.60377
Burosumab	448	1.614
Burosumab	449	1.64105
Burosumab	450	1.61738
Burosumab	451	1.58852
Burosumab	452	1.58778
Burosumab	453	1.62591
Burosumab	454	1.55724
Burosumab	455	1.63285
Burosumab	456	1.6488
Burosumab	457	1.66354
Burosumab	458	1.59426
Burosumab	459	1.5597
Burosumab	460	1.56197
Burosumab	461	1.53225
Burosumab	462	1.67566
Burosumab	463	1.68555
Burosumab	464	1.61928
Burosumab	465	1.60119
Burosumab	466	1.53402
Burosumab	467	1.46815
Burosumab	468	1.60498
Burosumab	469	1.57848
Burosumab	470	1.62778
Burosumab	471	1.51901
Burosumab	472	1.73381
Burosumab	473	1.55125
Burosumab	474	1.5568
Burosumab	475	1.59246
Burosumab	476	1.52379
Burosumab	477	1.5227
Burosumab	478	1.59483
Burosumab	479	1.5466
Burosumab	480	1.50361
Burosumab	481	1.60295
Burosumab	482	1.49645
Burosumab	483	1.61018
Burosumab	484	1.57665
Burosumab	485	1.71675
Burosumab	486	1.75675
Burosumab	487	1.54521
Burosumab	488	1.53687
Burosumab	489	1.62804
Burosumab	490	1.68992
Burosumab	491	1.49664
Burosumab	492	1.61884
Burosumab	493	1.66725
Burosumab	494	1.55756
Burosumab	495	1.67765
Burosumab	496	1.73221
Burosumab	497	1.85022
Burosumab	498	2.07201
Burosumab	499	1.78344
Imalumab	0	2.31408e-07
Imalumab	1	0.870676
Imalumab	2	0.888347
Imalumab	3	0.918486
Imalumab	4	1.0657
Imalumab	5	1.03786
Imalumab	6	1.19521
Imalumab	7	1.18724
Imalumab	8	1.27693
Imalumab	9	1.37477
Imalumab	10	1.42797
Imalumab	11	1.43702
Imalumab	12	1.34709
Imalumab	13	1.37301
Imalumab	14	1.55318
Imalumab	15	1.60796
Imalumab	16	1.58704
Imalumab	17	1.6578
Imalumab	18	1.67389
Imalumab	19	1.68609
Imalumab	20	1.68235
Imalumab	21	1.59101
Imalumab	22	1.70515
Imalumab	23	1.71769
Imalumab	24	1.57581
Imalumab	25	1.57881
Imalumab	26	1.61706
Imalumab	27	1.58168
Imalumab	28	1.68592
Imalumab	29	1.56863
Imalumab	30	1.53645
Imalumab	31	1.58322
Imalumab	32	1.58755
Imalumab	33	1.68509
Imalumab	34	1.65258
Imalumab	35	1.71902
Imalumab	36	1.58251
Imalumab	37	1.46096
Imalumab	38	1.38893
Imalumab	39	1.60946
Imalumab	40	1.62217
Imalumab	41	1.47218
Imalumab	42	1.49724
Imalumab	43	1.61909
Imalumab	44	1.5056
Imalumab	45	1.54701
Imalumab	46	1.54277
Imalumab	47	1.64526
Imalumab	48	1.6258
Imalumab	49	1.69577
Imalumab	50	1.52878
Imalumab	51	1.51021
Imalumab	52	1.60311
Imalumab	53	1.57111
Imalumab	54	1.6759
Imalumab	55	1.70154
Imalumab	56	1.7369
Imalumab	57	1.74822
Imalumab	58	1.65504
Imalumab	59	1.78643
Imalumab	60	1.73671
Imalumab	61	1.61812
Imalumab	62	1.5977
Imalumab	63	1.72494
Imalumab	64	1.72838
Imalumab	65	1.59111
Imalumab	66	1.76351
Imalumab	67	1.72734
Imalumab	68	1.82092
Imalumab	69	1.80982
Imalumab	70	1.72037
Imalumab	71	1.76324
Imalumab	72	1.89286
Imalumab	73	1.8626
Imalumab	74	2.12484
Imalumab	75	2.18351
Imalumab	76	2.08982
Imalumab	77	1.95058
Imalumab	78	1.88526
Imalumab	79	2.26703
Imalumab	80	2.24212
Imalumab	81	1.99079
Imalumab	82	2.07639
Imalumab	83	2.01905
Imalumab	84	2.12228
Imalumab	85	2.11445
Imalumab	86	1.97728
Imalumab	87	2.06852
Imalumab	88	2.01597
Imalumab	89	2.31288
Imalumab	90	2.13319
Imalumab	91	2.07231
Imalumab	92	1.92129
Imalumab	93	2.21106
Imalumab	94	2.13315
Imalumab	95	2.14779
Imalumab	96	2.07895
Imalumab	97	2.00728
Imalumab	98	2.0439
Imalumab	99	2.0346
Imalumab	100	1.89837
Imalumab	101	1.8854
Imalumab	102	1.86222
Imalumab	103	1.95871
Imalumab	104	1.93748
Imalumab	105	1.93975
Imalumab	106	1.89795
Imalumab	107	1.90672
Imalumab	108	1.98529
Imalumab	109	1.98583
Imalumab	110	1.91427
Imalumab	111	2.09703
Imalumab	112	1.80291
Imalumab	113	1.77818
Imalumab	114	1.8463
Imalumab	115	1.89444
Imalumab	116	1.90355
Imalumab	117	1.92557
Imalumab	118	2.01255
Imalumab	119	1.93137
Imalumab	120	1.91527
Imalumab	121	2.1008
Imalumab	122	2.07868
Imalumab	123	2.00199
Imalumab	124	1.96451
Imalumab	125	1.92312
Imalumab	126	2.00006
Imalumab	127	1.92005
Imalumab	128	1.98034
Imalumab	129	1.93566
Imalumab	130	1.81444
Imalumab	131	1.90184
Imalumab	132	2.12694
Imalumab	133	1.97511
Imalumab	134	1.92702
Imalumab	135	2.09969
Imalumab	136	2.03378
Imalumab	137	1.96758
Imalumab	138	1.87182
Imalumab	139	1.8786
Imalumab	140	1.99507
Imalumab	141	1.86946
Imalumab	142	1.91407
Imalumab	143	2.026
Imalumab	144	1.98639
Imalumab	145	1.866
Imalumab	146	1.97794
Imalumab	147	2.00875
Imalumab	148	2.02136
Imalumab	149	1.95786
Imalumab	150	1.96593
Imalumab	151	2.03845
Imalumab	152	1.92003
Imalumab	153	2.07203
Imalumab	154	2.02851
Imalumab	155	2.01153
Imalumab	156	2.13777
Imalumab	157	2.2193
Imalumab	158	2.0165
Imalumab	159	2.01466
Imalumab	160	1.90664
Imalumab	161	2.09544
Imalumab	162	2.14844
Imalumab	163	2.43177
Imalumab	164	2.31544
Imalumab	165	2.2099
Imalumab	166	2.37026
Imalumab	167	2.37797
Imalumab	168	2.43388
Imalumab	169	2.27777
Imalumab	170	2.22669
Imalumab	171	2.33583
Imalumab	172	2.43563
Imalumab	173	2.2049
Imalumab	174	2.19396
Imalumab	175	2.39839
Imalumab	176	2.26512
Imalumab	177	2.20731
Imalumab	178	2.24275
Imalumab	179	2.17141
Imalumab	180	2.13104
Imalumab	181	2.05503
Imalumab	182	2.12788
Imalumab	183	1.83939
Imalumab	184	1.91595
Imalumab	185	2.11064
Imalumab	186	1.994
Imalumab	187	2.01915
Imalumab	188	1.97427
Imalumab	189	1.93586
Imalumab	190	1.8552
Imalumab	191	2.27942
Imalumab	192	2.03488
Imalumab	193	2.13614
Imalumab	194	2.20197
Imalumab	195	2.02018
Imalumab	196	2.20802
Imalumab	197	2.09355
Imalumab	198	2.1901
Imalumab	199	2.27515
Imalumab	200	2.00159
Imalumab	201	2.24095
Imalumab	202	2.22992
Imalumab	203	2.30453
Imalumab	204	2.35507
Imalumab	205	2.14663
Imalumab	206	2.21885
Imalumab	207	2.13228
Imalumab	208	2.28818
Imalumab	209	2.33478
Imalumab	210	2.13942
Imalumab	211	2.22988
Imalumab	212	1.93005
Imalumab	213	2.06421
Imalumab	214	2.06547
Imalumab	215	2.06389
Imalumab	216	2.14505
Imalumab	217	2.09226
Imalumab	218	2.31051
Imalumab	219	2.08325
Imalumab	220	2.23098
Imalumab	221	2.17749
Imalumab	222	2.05775
Imalumab	223	2.07064
Imalumab	224	2.05856
Imalumab	225	2.2261
Imalumab	226	2.21006
Imalumab	227	2.08789
Imalumab	228	2.2823
Imalumab	229	2.18281
Imalumab	230	2.31813
Imalumab	231	2.27096
Imalumab	232	2.24592
Imalumab	233	2.09586
Imalumab	234	2.20796
Imalumab	235	2.2486
Imalumab	236	2.33312
Imalumab	237	2.43647
Imalumab	238	2.52048
Imalumab	239	2.4507
Imalumab	240	2.30631
Imalumab	241	2.31142
Imalumab	242	2.24976
Imalumab	243	2.3891
Imalumab	244	2.41166
Imalumab	245	2.40893
Imalumab	246	2.49053
Imalumab	247	2.5977
Imalumab	248	2.41899
Imalumab	249	2.31461
Imalumab	250	2.37899
Imalumab	251	2.35442
Imalumab	252	2.56852
Imalumab	253	2.39721
Imalumab	254	2.35362
Imalumab	255	2.31213
Imalumab	256	2.40036
Imalumab	257	2.55758
Imalumab	258	2.39723
Imalumab	259	2.30912
Imalumab	260	2.27177
Imalumab	261	2.43206
Imalumab	262	2.33976
Imalumab	263	2.59419
Imalumab	264	2.36487
Imalumab	265	2.34557
Imalumab	266	2.21182
Imalumab	267	2.24585
Imalumab	268	2.41973
Imalumab	269	2.37458
Imalumab	270	2.36218
Imalumab	271	2.26654
Imalumab	272	2.33053
Imalumab	273	2.45634
Imalumab	274	2.3367
Imalumab	275	2.44688
Imalumab	276	2.30639
Imalumab	277	2.40165
Imalumab	278	2.3483
Imalumab	279	2.33626
Imalumab	280	2.44374
Imalumab	281	2.35808
Imalumab	282	2.33119
Imalumab	283	2.26075
Imalumab	284	2.26169
Imalumab	285	2.36539
Imalumab	286	2.39643
Imalumab	287	2.39978
Imalumab	288	2.20574
Imalumab	289	2.32272
Imalumab	290	2.20678
Imalumab	291	2.29357
Imalumab	292	2.296
Imalumab	293	2.36373
Imalumab	294	2.33031
Imalumab	295	2.34459
Imalumab	296	2.36834
Imalumab	297	2.43329
Imalumab	298	2.29116
Imalumab	299	2.45604
Imalumab	300	2.25744
Imalumab	301	2.44041
Imalumab	302	2.20924
Imalumab	303	2.53684
Imalumab	304	2.42774
Imalumab	305	2.21711
Imalumab	306	2.37045
Imalumab	307	2.55731
Imalumab	308	2.38084
Imalumab	309	2.30483
Imalumab	310	2.44647
Imalumab	311	2.37623
Imalumab	312	2.31081
Imalumab	313	2.26808
Imalumab	314	2.35621
Imalumab	315	2.47571
Imalumab	316	2.41233
Imalumab	317	2.29208
Imalumab	318	2.2636
Imalumab	319	2.32775
Imalumab	320	2.2579
Imalumab	321	2.28851
Imalumab	322	2.35196
Imalumab	323	2.42833
Imalumab	324	2.43226
Imalumab	325	2.31999
Imalumab	326	2.36691
Imalumab	327	2.44861
Imalumab	328	2.38663
Imalumab	329	2.49727
Imalumab	330	2.53076
Imalumab	331	2.40225
Imalumab	332	2.40408
Imalumab	333	2.38595
Imalumab	334	2.46511
Imalumab	335	2.82549
Imalumab	336	2.68325
Imalumab	337	2.48774
Imalumab	338	2.63316
Imalumab	339	2.56949
Imalumab	340	2.73668
Imalumab	341	2.46955
Imalumab	342	2.40862
Imalumab	343	2.62091
Imalumab	344	2.37099
Imalumab	345	2.30454
Imalumab	346	2.6215
Imalumab	347	2.59493
Imalumab	348	2.39295
Imalumab	349	2.66004
Imalumab	350	2.4576
Imalumab	351	2.42387
Imalumab	352	2.31444
Imalumab	353	2.37686
Imalumab	354	2.3658
Imalumab	355	2.59456
Imalumab	356	2.58313
Imalumab	357	2.53294
Imalumab	358	2.45305
Imalumab	359	2.44732
Imalumab	360	2.4169
Imalumab	361	2.23978
Imalumab	362	2.33337
Imalumab	363	2.43702
Imalumab	364	2.30864
Imalumab	365	2.35397
Imalumab	366	2.33805
Imalumab	367	2.35812
Imalumab	368	2.21276
Imalumab	369	2.36415
Imalumab	370	2.47278
Imalumab	371	2.44415
Imalumab	372	2.23527
Imalumab	373	2.52462
Imalumab	374	2.34477
Imalumab	375	2.21251
Imalumab	376	2.39083
Imalumab	377	2.30647
Imalumab	378	2.37188
Imalumab	379	2.33435
Imalumab	380	2.19829
Imalumab	381	2.24312
Imalumab	382	2.40555
Imalumab	383	2.35471
Imalumab	384	2.28695
Imalumab	385	2.12562
Imalumab	386	2.34757
Imalumab	387	2.22273
Imalumab	388	2.42699
Imalumab	389	2.32572
Imalumab	390	2.04539
Imalumab	391	2.23456
Imalumab	392	2.17105
Imalumab	393	2.2232
Imalumab	394	2.08827
Imalumab	395	2.2402
Imalumab	396	2.36718
Imalumab	397	2.43934
Imalumab	398	2.36107
Imalumab	399	2.28768
Imalumab	400	2.30695
Imalumab	401	2.32248
Imalumab	402	2.38035
Imalumab	403	2.37606
Imalumab	404	2.36829
Imalumab	405	2.26993
Imalumab	406	2.26014
Imalumab	407	2.36801
Imalumab	408	2.51329
Imalumab	409	2.32752
Imalumab	410	2.25069
Imalumab	411	2.34701
Imalumab	412	2.30673
Imalumab	413	2.40316
Imalumab	414	2.33028
Imalumab	415	2.36742
Imalumab	416	2.38553
Imalumab	417	2.26905
Imalumab	418	2.29977
Imalumab	419	2.44304
Imalumab	420	2.52943
Imalumab	421	2.40742
Imalumab	422	2.46981
Imalumab	423	2.36759
Imalumab	424	2.2241
Imalumab	425	2.27694
Imalumab	426	2.30283
Imalumab	427	2.46549
Imalumab	428	2.32402
Imalumab	429	2.48526
Imalumab	430	2.40022
Imalumab	431	2.3921
Imalumab	432	2.48923
Imalumab	433	2.33889
Imalumab	434	2.50501
Imalumab	435	2.46589
Imalumab	436	2.58915
Imalumab	437	2.29744
Imalumab	438	2.56249
Imalumab	439	2.40139
Imalumab	440	2.31866
Imalumab	441	2.25485
Imalumab	442	2.28113
Imalumab	443	2.32407
Imalumab	444	2.27275
Imalumab	445	2.41896
Imalumab	446	2.39851
Imalumab	447	2.29507
Imalumab	448	2.2138
Imalumab	449	2.44414
Imalumab	450	2.38344
Imalumab	451	2.31344
Imalumab	452	2.3942
Imalumab	453	2.50276
Imalumab	454	2.34538
Imalumab	455	2.37297
Imalumab	456	2.34347
Imalumab	457	2.35672
Imalumab	458	2.57634
Imalumab	459	2.52796
Imalumab	460	2.44122
Imalumab	461	2.40421
Imalumab	462	2.47802
Imalumab	463	2.37442
Imalumab	464	2.60647
Imalumab	465	2.53613
Imalumab	466	2.25724
Imalumab	467	2.37416
Imalumab	468	2.39596
Imalumab	469	2.25543
Imalumab	470	2.42048
Imalumab	471	2.34524
Imalumab	472	2.3955
Imalumab	473	2.31217
Imalumab	474	2.42191
Imalumab	475	2.31219
Imalumab	476	2.30758
Imalumab	477	2.41004
Imalumab	478	2.39659
Imalumab	479	2.37726
Imalumab	480	2.37051
Imalumab	481	2.27266
Imalumab	482	2.34156
Imalumab	483	2.19051
Imalumab	484	2.32353
Imalumab	485	2.39126
Imalumab	486	2.3944
Imalumab	487	2.1539
Imalumab	488	2.30834
Imalumab	489	2.21836
Imalumab	490	2.2285
Imalumab	491	2.34266
Imalumab	492	2.24195
Imalumab	493	2.20399
Imalumab	494	2.26767
Imalumab	495	2.35605
Imalumab	496	2.3256
Imalumab	497	2.38931
Imalumab	498	2.09807
Imalumab	499	2.26525
Regdanvimab	0	7.7911e-07
Regdanvimab	1	0.936256
Regdanvimab	2	0.909991
Regdanvimab	3	1.31175
Regdanvimab	4	1.26787
Regdanvimab	5	1.50089
Regdanvimab	6	1.64784
Regdanvimab	7	1.71511
Regdanvimab	8	1.62283
Regdanvimab	9	1.63181
Regdanvimab	10	1.84335
Regdanvimab	11	1.89003
Regdanvimab	12	1.87408
Regdanvimab	13	2.0367
Regdanvimab	14	2.17326
Regdanvimab	15	1.80793
Regdanvimab	16	2.04271
Regdanvimab	17	1.79543
Regdanvimab	18	1.98289
Regdanvimab	19	1.92624
Regdanvimab	20	1.79156
Regdanvimab	21	1.7216
Regdanvimab	22	1.76544
Regdanvimab	23	1.7338
Regdanvimab	24	1.92754
Regdanvimab	25	1.8878
Regdanvimab	26	1.9568
Regdanvimab	27	1.93042
Regdanvimab	28	1.80579
Regdanvimab	29	2.02971
Regdanvimab	30	1.97829
Regdanvimab	31	2.0855
Regdanvimab	32	1.92869
Regdanvimab	33	1.93385
Regdanvimab	34	1.87761
Regdanvimab	35	1.83675
Regdanvimab	36	1.77776
Regdanvimab	37	1.81983
Regdanvimab	38	2.07521
Regdanvimab	39	2.00818
Regdanvimab	40	2.03565
Regdanvimab	41	2.0052
Regdanvimab	42	1.91319
Regdanvimab	43	1.88225
Regdanvimab	44	1.90595
Regdanvimab	45	2.00522
Regdanvimab	46	1.95018
Regdanvimab	47	1.96079
Regdanvimab	48	1.85889
Regdanvimab	49	1.88145
Regdanvimab	50	1.85128
Regdanvimab	51	1.8547
Regdanvimab	52	1.90718
Regdanvimab	53	1.90067
Regdanvimab	54	2.14217
Regdanvimab	55	2.07604
Regdanvimab	56	1.9702
Regdanvimab	57	1.82345
Regdanvimab	58	1.91959
Regdanvimab	59	1.95631
Regdanvimab	60	2.12393
Regdanvimab	61	2.15877
Regdanvimab	62	2.03591
Regdanvimab	63	1.91654
Regdanvimab	64	2.00041
Regdanvimab	65	1.94577
Regdanvimab	66	1.87575
Regdanvimab	67	1.91693
Regdanvimab	68	1.84588
Regdanvimab	69	1.84165
Regdanvimab	70	1.76716
Regdanvimab	71	2.02263
Regdanvimab	72	1.98174
Regdanvimab	73	1.79763
Regdanvimab	74	2.03652
Regdanvimab	75	2.05705
Regdanvimab	76	1.85909
Regdanvimab	77	1.73249
Regdanvimab	78	1.78336
Regdanvimab	79	1.97633
Regdanvimab	80	1.70912
Regdanvimab	81	1.73631
Regdanvimab	82	1.78767
Regdanvimab	83	1.83317
Regdanvimab	84	1.83406
Regdanvimab	85	1.83632
Regdanvimab	86	1.8806
Regdanvimab	87	1.96035
Regdanvimab	88	1.94994
Regdanvimab	89	1.87677
Regdanvimab	90	1.91514
Regdanvimab	91	1.8202
Regdanvimab	92	1.8133
Regdanvimab	93	1.86899
Regdanvimab	94	1.86586
Regdanvimab	95	1.88162
Regdanvimab	96	1.9713
Regdanvimab	97	1.99599
Regdanvimab	98	1.95659
Regdanvimab	99	1.87338
Regdanvimab	100	1.77424
Regdanvimab	101	1.87944
Regdanvimab	102	1.89565
Regdanvimab	103	1.8463
Regdanvimab	104	1.68816
Regdanvimab	105	1.71711
Regdanvimab	106	1.70689
Regdanvimab	107	1.72538
Regdanvimab	108	1.72642
Regdanvimab	109	1.81182
Regdanvimab	110	1.74537
Regdanvimab	111	1.83133
Regdanvimab	112	1.9029
Regdanvimab	113	1.95321
Regdanvimab	114	2.05539
Regdanvimab	115	1.83617
Regdanvimab	116	1.75136
Regdanvimab	117	1.78699
Regdanvimab	118	1.76559
Regdanvimab	119	1.6733
Regdanvimab	120	1.79862
Regdanvimab	121	1.64954
Regdanvimab	122	1.74488
Regdanvimab	123	1.91837
Regdanvimab	124	1.81668
Regdanvimab	125	1.86263
Regdanvimab	126	1.90295
Regdanvimab	127	1.84889
Regdanvimab	128	1.8292
Regdanvimab	129	1.7971
Regdanvimab	130	1.77824
Regdanvimab	131	1.73238
Regdanvimab	132	1.72931
Regdanvimab	133	1.63374
Regdanvimab	134	1.70924
Regdanvimab	135	1.78272
Regdanvimab	136	1.75856
Regdanvimab	137	1.82777
Regdanvimab	138	1.94906
Regdanvimab	139	2.0027
Regdanvimab	140	1.88653
Regdanvimab	141	1.92985
Regdanvimab	142	1.93348
Regdanvimab	143	1.84762
Regdanvimab	144	1.86701
Regdanvimab	145	1.86538
Regdanvimab	146	1.95845
Regdanvimab	147	1.94406
Regdanvimab	148	1.82814
Regdanvimab	149	1.76408
Regdanvimab	150	1.89176
Regdanvimab	151	1.89499
Regdanvimab	152	1.92481
Regdanvimab	153	1.87052
Regdanvimab	154	1.85854
Regdanvimab	155	1.90369
Regdanvimab	156	1.90389
Regdanvimab	157	1.84232
Regdanvimab	158	1.83447
Regdanvimab	159	2.02287
Regdanvimab	160	2.02744
Regdanvimab	161	1.84802
Regdanvimab	162	1.78243
Regdanvimab	163	2.00224
Regdanvimab	164	1.86307
Regdanvimab	165	1.89056
Regdanvimab	166	1.88686
Regdanvimab	167	1.93912
Regdanvimab	168	1.88655
Regdanvimab	169	2.04689
Regdanvimab	170	1.85772
Regdanvimab	171	2.06653
Regdanvimab	172	1.9866
Regdanvimab	173	1.90187
Regdanvimab	174	1.9042
Regdanvimab	175	2.00779
Regdanvimab	176	1.8761
Regdanvimab	177	1.94782
Regdanvimab	178	2.05044
Regdanvimab	179	1.95529
Regdanvimab	180	1.88165
Regdanvimab	181	2.04075
Regdanvimab	182	2.07796
Regdanvimab	183	1.85883
Regdanvimab	184	2.10458
Regdanvimab	185	1.96211
Regdanvimab	186	2.01575
Regdanvimab	187	1.90021
Regdanvimab	188	1.9141
Regdanvimab	189	1.68817
Regdanvimab	190	1.85598
Regdanvimab	191	1.90738
Regdanvimab	192	2.01265
Regdanvimab	193	1.99886
Regdanvimab	194	1.92816
Regdanvimab	195	1.94123
Regdanvimab	196	2.10378
Regdanvimab	197	1.94027
Regdanvimab	198	1.76566
Regdanvimab	199	1.82146
Regdanvimab	200	2.14203
Regdanvimab	201	2.09515
Regdanvimab	202	2.12208
Regdanvimab	203	2.19568
Regdanvimab	204	2.176
Regdanvimab	205	2.25379
Regdanvimab	206	2.19299
Regdanvimab	207	2.1346
Regdanvimab	208	2.1684
Regdanvimab	209	2.09765
Regdanvimab	210	2.01231
Regdanvimab	211	2.17476
Regdanvimab	212	2.00047
Regdanvimab	213	1.96615
Regdanvimab	214	2.16815
Regdanvimab	215	2.13517
Regdanvimab	216	2.08414
Regdanvimab	217	2.0661
Regdanvimab	218	2.15775
Regdanvimab	219	1.95548
Regdanvimab	220	2.03952
Regdanvimab	221	2.0805
Regdanvimab	222	2.13431
Regdanvimab	223	2.12362
Regdanvimab	224	2.15519
Regdanvimab	225	2.19123
Regdanvimab	226	1.97145
Regdanvimab	227	1.98404
Regdanvimab	228	2.21518
Regdanvimab	229	2.05403
Regdanvimab	230	2.01131
Regdanvimab	231	2.09967
Regdanvimab	232	1.97478
Regdanvimab	233	2.10466
Regdanvimab	234	2.04741
Regdanvimab	235	2.03173
Regdanvimab	236	2.02097
Regdanvimab	237	2.13232
Regdanvimab	238	2.09611
Regdanvimab	239	2.01179
Regdanvimab	240	2.18631
Regdanvimab	241	2.17626
Regdanvimab	242	2.10788
Regdanvimab	243	2.24757
Regdanvimab	244	2.07586
Regdanvimab	245	2.07846
Regdanvimab	246	1.99428
Regdanvimab	247	2.14279
Regdanvimab	248	2.14959
Regdanvimab	249	2.10755
Regdanvimab	250	2.16905
Regdanvimab	251	2.18366
Regdanvimab	252	2.13383
Regdanvimab	253	1.90084
Regdanvimab	254	1.94114
Regdanvimab	255	1.93927
Regdanvimab	256	2.00743
Regdanvimab	257	2.13073
Regdanvimab	258	1.93821
Regdanvimab	259	1.90364
Regdanvimab	260	1.98106
Regdanvimab	261	1.98552
Regdanvimab	262	2.05394
Regdanvimab	263	2.01895
Regdanvimab	264	2.0119
Regdanvimab	265	1.99878
Regdanvimab	266	1.90469
Regdanvimab	267	2.02781
Regdanvimab	268	2.08002
Regdanvimab	269	1.93253
Regdanvimab	270	1.90532
Regdanvimab	271	2.07995
Regdanvimab	272	2.0042
Regdanvimab	273	1.85787
Regdanvimab	274	1.92516
Regdanvimab	275	1.91394
Regdanvimab	276	1.96145
Regdanvimab	277	2.06737
Regdanvimab	278	1.89575
Regdanvimab	279	1.87515
Regdanvimab	280	1.86331
Regdanvimab	281	1.79127
Regdanvimab	282	1.7997
Regdanvimab	283	1.94907
Regdanvimab	284	1.8175
Regdanvimab	285	1.71417
Regdanvimab	286	1.8809
Regdanvimab	287	1.8223
Regdanvimab	288	1.66644
Regdanvimab	289	1.72487
Regdanvimab	290	1.7642
Regdanvimab	291	1.84941
Regdanvimab	292	1.80504
Regdanvimab	293	1.81444
Regdanvimab	294	1.90241
Regdanvimab	295	2.0111
Regdanvimab	296	1.91988
Regdanvimab	297	1.91834
Regdanvimab	298	2.06555
Regdanvimab	299	1.90254
Regdanvimab	300	1.78001
Regdanvimab	301	1.97854
Regdanvimab	302	1.9849
Regdanvimab	303	2.05305
Regdanvimab	304	2.06004
Regdanvimab	305	2.12455
Regdanvimab	306	1.91506
Regdanvimab	307	2.01617
Regdanvimab	308	1.90311
Regdanvimab	309	2.09481
Regdanvimab	310	2.10958
Regdanvimab	311	2.03419
Regdanvimab	312	1.8197
Regdanvimab	313	2.01217
Regdanvimab	314	2.01347
Regdanvimab	315	2.01128
Regdanvimab	316	1.92334
Regdanvimab	317	1.867
Regdanvimab	318	1.90026
Regdanvimab	319	1.92828
Regdanvimab	320	1.927
Regdanvimab	321	1.82638
Regdanvimab	322	2.09442
Regdanvimab	323	1.90452
Regdanvimab	324	2.05304
Regdanvimab	325	1.87116
Regdanvimab	326	1.92961
Regdanvimab	327	1.89316
Regdanvimab	328	2.01717
Regdanvimab	329	2.03356
Regdanvimab	330	2.02751
Regdanvimab	331	2.20735
Regdanvimab	332	2.33283
Regdanvimab	333	2.3064
Regdanvimab	334	2.43683
Regdanvimab	335	2.25635
Regdanvimab	336	2.3464
Regdanvimab	337	2.53273
Regdanvimab	338	2.56041
Regdanvimab	339	2.34171
Regdanvimab	340	2.52178
Regdanvimab	341	2.48133
Regdanvimab	342	2.45888
Regdanvimab	343	2.29018
Regdanvimab	344	2.30864
Regdanvimab	345	2.13298
Regdanvimab	346	2.54501
Regdanvimab	347	2.21777
Regdanvimab	348	2.25236
Regdanvimab	349	2.20664
Regdanvimab	350	2.26025
Regdanvimab	351	2.28176
Regdanvimab	352	2.57006
Regdanvimab	353	2.38679
Regdanvimab	354	2.38336
Regdanvimab	355	2.59115
Regdanvimab	356	2.38095
Regdanvimab	357	2.53857
Regdanvimab	358	2.50293
Regdanvimab	359	2.46875
Regdanvimab	360	2.42254
Regdanvimab	361	2.18929
Regdanvimab	362	2.48968
Regdanvimab	363	2.44009
Regdanvimab	364	2.31727
Regdanvimab	365	2.3323
Regdanvimab	366	2.57126
Regdanvimab	367	2.33177
Regdanvimab	368	2.54937
Regdanvimab	369	2.47269
Regdanvimab	370	2.38794
Regdanvimab	371	2.1834
Regdanvimab	372	2.3499
Regdanvimab	373	2.16658
Regdanvimab	374	2.08863
Regdanvimab	375	2.25486
Regdanvimab	376	2.26869
Regdanvimab	377	2.53082
Regdanvimab	378	2.30711
Regdanvimab	379	2.34563
Regdanvimab	380	2.10804
Regdanvimab	381	2.0523
Regdanvimab	382	2.13788
Regdanvimab	383	2.14044
Regdanvimab	384	2.14725
Regdanvimab	385	2.05224
Regdanvimab	386	2.12422
Regdanvimab	387	2.2042
Regdanvimab	388	2.13423
Regdanvimab	389	2.40024
Regdanvimab	390	2.13534
Regdanvimab	391	2.26102
Regdanvimab	392	2.24429
Regdanvimab	393	2.37621
Regdanvimab	394	2.3506
Regdanvimab	395	2.35276
Regdanvimab	396	2.39225
Regdanvimab	397	2.07888
Regdanvimab	398	1.99015
Regdanvimab	399	2.11335
Regdanvimab	400	1.87567
Regdanvimab	401	1.99979
Regdanvimab	402	2.23745
Regdanvimab	403	2.12713
Regdanvimab	404	1.99932
Regdanvimab	405	1.95479
Regdanvimab	406	1.94822
Regdanvimab	407	2.02606
Regdanvimab	408	2.17066
Regdanvimab	409	2.10751
Regdanvimab	410	2.22414
Regdanvimab	411	2.06809
Regdanvimab	412	2.19682
Regdanvimab	413	2.21986
Regdanvimab	414	2.19629
Regdanvimab	415	2.27025
Regdanvimab	416	2.18055
Regdanvimab	417	1.97296
Regdanvimab	418	2.04397
Regdanvimab	419	2.12696
Regdanvimab	420	1.99818
Regdanvimab	421	2.1609
Regdanvimab	422	2.04298
Regdanvimab	423	2.14452
Regdanvimab	424	2.21662
Regdanvimab	425	2.11776
Regdanvimab	426	2.21243
Regdanvimab	427	2.33867
Regdanvimab	428	2.21002
Regdanvimab	429	2.21354
Regdanvimab	430	2.11502
Regdanvimab	431	2.18441
Regdanvimab	432	2.35437
Regdanvimab	433	2.16551
Regdanvimab	434	2.13713
Regdanvimab	435	2.26303
Regdanvimab	436	2.37715
Regdanvimab	437	2.25731
Regdanvimab	438	2.21674
Regdanvimab	439	2.21819
Regdanvimab	440	2.32057
Regdanvimab	441	2.2937
Regdanvimab	442	2.22871
Regdanvimab	443	2.22353
Regdanvimab	444	2.06899
Regdanvimab	445	2.12174
Regdanvimab	446	2.23672
Regdanvimab	447	2.1208
Regdanvimab	448	2.19354
Regdanvimab	449	2.25362
Regdanvimab	450	2.25286
Regdanvimab	451	2.06391
Regdanvimab	452	2.1576
Regdanvimab	453	2.17018
Regdanvimab	454	2.15117
Regdanvimab	455	2.33821
Regdanvimab	456	2.21615
Regdanvimab	457	2.35723
Regdanvimab	458	2.22116
Regdanvimab	459	2.24266
Regdanvimab	460	2.26967
Regdanvimab	461	2.1485
Regdanvimab	462	2.22142
Regdanvimab	463	2.31748
Regdanvimab	464	2.48978
Regdanvimab	465	2.28061
Regdanvimab	466	2.22155
Regdanvimab	467	2.30331
Regdanvimab	468	2.24896
Regdanvimab	469	2.39419
Regdanvimab	470	2.03944
Regdanvimab	471	2.03616
Regdanvimab	472	2.20565
Regdanvimab	473	2.22375
Regdanvimab	474	2.3435
Regdanvimab	475	2.28949
Regdanvimab	476	2.63754
Regdanvimab	477	2.41557
Regdanvimab	478	2.27433
Regdanvimab	479	2.35097
Regdanvimab	480	2.263
Regdanvimab	481	2.52344
Regdanvimab	482	2.49887
Regdanvimab	483	2.30324
Regdanvimab	484	2.55328
Regdanvimab	485	2.37759
Regdanvimab	486	2.33344
Regdanvimab	487	2.42289
Regdanvimab	488	2.46693
Regdanvimab	489	2.42722
Regdanvimab	490	2.40767
Regdanvimab	491	2.41409
Regdanvimab	492	2.21032
Regdanvimab	493	2.33363
Regdanvimab	494	2.22569
Regdanvimab	495	2.16426
Regdanvimab	496	2.19441
Regdanvimab	497	2.29456
Regdanvimab	498	2.10691
Regdanvimab	499	2.31674
Dostarlimab	0	1.56734e-06
Dostarlimab	1	0.986223
Dostarlimab	2	1.06161
Dostarlimab	3	1.14315
Dostarlimab	4	1.24781
Dostarlimab	5	1.43582
Dostarlimab	6	1.25651
Dostarlimab	7	1.27018
Dostarlimab	8	1.37799
Dostarlimab	9	1.44034
Dostarlimab	10	1.43893
Dostarlimab	11	1.32883
Dostarlimab	12	1.39352
Dostarlimab	13	1.55342
Dostarlimab	14	1.61397
Dostarlimab	15	1.39981
Dostarlimab	16	1.47286
Dostarlimab	17	1.64123
Dostarlimab	18	1.51505
Dostarlimab	19	1.45795
Dostarlimab	20	1.59737
Dostarlimab	21	1.66986
Dostarlimab	22	1.58973
Dostarlimab	23	1.48346
Dostarlimab	24	1.49192
Dostarlimab	25	1.53506
Dostarlimab	26	1.42712
Dostarlimab	27	1.56599
Dostarlimab	28	1.67722
Dostarlimab	29	1.68843
Dostarlimab	30	1.45886
Dostarlimab	31	1.61981
Dostarlimab	32	1.43471
Dostarlimab	33	1.50497
Dostarlimab	34	1.52804
Dostarlimab	35	1.59486
Dostarlimab	36	1.4633
Dostarlimab	37	1.61809
Dostarlimab	38	1.66467
Dostarlimab	39	1.34857
Dostarlimab	40	1.71967
Dostarlimab	41	1.80696
Dostarlimab	42	1.7788
Dostarlimab	43	1.74092
Dostarlimab	44	1.77452
Dostarlimab	45	1.98987
Dostarlimab	46	1.9327
Dostarlimab	47	1.8223
Dostarlimab	48	1.85488
Dostarlimab	49	1.73405
Dostarlimab	50	1.77073
Dostarlimab	51	1.74963
Dostarlimab	52	1.72057
Dostarlimab	53	1.83098
Dostarlimab	54	1.93392
Dostarlimab	55	2.02489
Dostarlimab	56	1.81324
Dostarlimab	57	1.7633
Dostarlimab	58	1.81293
Dostarlimab	59	2.05948
Dostarlimab	60	1.79745
Dostarlimab	61	1.9361
Dostarlimab	62	2.03997
Dostarlimab	63	1.69424
Dostarlimab	64	1.71166
Dostarlimab	65	1.84587
Dostarlimab	66	1.9095
Dostarlimab	67	1.73803
Dostarlimab	68	1.89032
Dostarlimab	69	1.62032
Dostarlimab	70	1.79469
Dostarlimab	71	1.86684
Dostarlimab	72	1.848
Dostarlimab	73	1.89211
Dostarlimab	74	2.12877
Dostarlimab	75	2.06104
Dostarlimab	76	1.68068
Dostarlimab	77	2.03578
Dostarlimab	78	1.98886
Dostarlimab	79	2.04487
Dostarlimab	80	2.16071
Dostarlimab	81	2.08959
Dostarlimab	82	2.077
Dostarlimab	83	2.02483
Dostarlimab	84	1.89969
Dostarlimab	85	1.99209
Dostarlimab	86	2.26919
Dostarlimab	87	2.17417
Dostarlimab	88	2.18567
Dostarlimab	89	2.19008
Dostarlimab	90	2.12291
Dostarlimab	91	2.19829
Dostarlimab	92	2.31051
Dostarlimab	93	2.16906
Dostarlimab	94	2.28261
Dostarlimab	95	2.33692
Dostarlimab	96	2.25634
Dostarlimab	97	2.2285
Dostarlimab	98	2.2112
Dostarlimab	99	2.35351
Dostarlimab	100	2.41012
Dostarlimab	101	2.09399
Dostarlimab	102	2.16909
Dostarlimab	103	2.21807
Dostarlimab	104	2.09832
Dostarlimab	105	2.35207
Dostarlimab	106	2.21103
Dostarlimab	107	2.30196
Dostarlimab	108	2.25259
Dostarlimab	109	2.25368
Dostarlimab	110	2.36946
Dostarlimab	111	2.41077
Dostarlimab	112	2.31507
Dostarlimab	113	2.21031
Dostarlimab	114	2.23134
Dostarlimab	115	2.39547
Dostarlimab	116	2.14511
Dostarlimab	117	2.20716
Dostarlimab	118	2.48595
Dostarlimab	119	2.29902
Dostarlimab	120	2.44654
Dostarlimab	121	2.31498
Dostarlimab	122	2.37129
Dostarlimab	123	2.31854
Dostarlimab	124	2.22229
Dostarlimab	125	2.274
Dostarlimab	126	2.3486
Dostarlimab	127	2.37827
Dostarlimab	128	2.33999
Dostarlimab	129	2.22193
Dostarlimab	130	2.21552
Dostarlimab	131	2.23514
Dostarlimab	132	2.22181
Dostarlimab	133	2.11973
Dostarlimab	134	2.3689
Dostarlimab	135	2.27169
Dostarlimab	136	2.33121
Dostarlimab	137	2.49209
Dostarlimab	138	2.30659
Dostarlimab	139	2.5098
Dostarlimab	140	2.47094
Dostarlimab	141	2.35927
Dostarlimab	142	2.264
Dostarlimab	143	2.41445
Dostarlimab	144	2.35146
Dostarlimab	145	2.3803
Dostarlimab	146	2.4012
Dostarlimab	147	2.52011
Dostarlimab	148	2.45368
Dostarlimab	149	2.3628
Dostarlimab	150	2.37175
Dostarlimab	151	2.29887
Dostarlimab	152	2.43889
Dostarlimab	153	2.37298
Dostarlimab	154	2.24008
Dostarlimab	155	2.23918
Dostarlimab	156	2.40489
Dostarlimab	157	2.50508
Dostarlimab	158	2.527
Dostarlimab	159	2.31957
Dostarlimab	160	2.52028
Dostarlimab	161	2.56399
Dostarlimab	162	2.60396
Dostarlimab	163	2.42033
Dostarlimab	164	2.6528
Dostarlimab	165	2.51502
Dostarlimab	166	2.4407
Dostarlimab	167	2.545
Dostarlimab	168	2.49684
Dostarlimab	169	2.30459
Dostarlimab	170	2.56025
Dostarlimab	171	2.40795
Dostarlimab	172	2.60319
Dostarlimab	173	2.58376
Dostarlimab	174	2.48024
Dostarlimab	175	2.41722
Dostarlimab	176	2.42246
Dostarlimab	177	2.27388
Dostarlimab	178	2.42567
Dostarlimab	179	2.43742
Dostarlimab	180	2.45786
Dostarlimab	181	2.36125
Dostarlimab	182	2.50203
Dostarlimab	183	2.31727
Dostarlimab	184	2.56123
Dostarlimab	185	2.48568
Dostarlimab	186	2.58487
Dostarlimab	187	2.31396
Dostarlimab	188	2.15345
Dostarlimab	189	2.16387
Dostarlimab	190	2.43233
Dostarlimab	191	2.4225
Dostarlimab	192	2.45473
Dostarlimab	193	2.42303
Dostarlimab	194	2.48015
Dostarlimab	195	2.43608
Dostarlimab	196	2.39007
Dostarlimab	197	2.46057
Dostarlimab	198	2.44572
Dostarlimab	199	2.41967
Dostarlimab	200	2.45256
Dostarlimab	201	2.45845
Dostarlimab	202	2.41771
Dostarlimab	203	2.46444
Dostarlimab	204	2.41755
Dostarlimab	205	2.39984
Dostarlimab	206	2.21266
Dostarlimab	207	2.34921
Dostarlimab	208	2.62531
Dostarlimab	209	2.4762
Dostarlimab	210	2.40714
Dostarlimab	211	2.34097
Dostarlimab	212	2.60482
Dostarlimab	213	2.42557
Dostarlimab	214	2.50242
Dostarlimab	215	2.44185
Dostarlimab	216	2.58361
Dostarlimab	217	2.39332
Dostarlimab	218	2.39857
Dostarlimab	219	2.5108
Dostarlimab	220	2.41818
Dostarlimab	221	2.37377
Dostarlimab	222	2.48311
Dostarlimab	223	2.48174
Dostarlimab	224	2.70444
Dostarlimab	225	2.41276
Dostarlimab	226	2.47201
Dostarlimab	227	2.42949
Dostarlimab	228	2.60136
Dostarlimab	229	2.43885
Dostarlimab	230	2.57454
Dostarlimab	231	2.49232
Dostarlimab	232	2.65014
Dostarlimab	233	2.37258
Dostarlimab	234	2.48266
Dostarlimab	235	2.38848
Dostarlimab	236	2.34941
Dostarlimab	237	2.44603
Dostarlimab	238	2.53034
Dostarlimab	239	2.642
Dostarlimab	240	2.7008
Dostarlimab	241	2.44139
Dostarlimab	242	2.68712
Dostarlimab	243	2.72658
Dostarlimab	244	2.60239
Dostarlimab	245	2.55297
Dostarlimab	246	2.36679
Dostarlimab	247	2.40347
Dostarlimab	248	2.58589
Dostarlimab	249	2.32373
Dostarlimab	250	2.52043
Dostarlimab	251	2.39198
Dostarlimab	252	2.35945
Dostarlimab	253	2.46505
Dostarlimab	254	2.46162
Dostarlimab	255	2.45889
Dostarlimab	256	2.45281
Dostarlimab	257	2.63247
Dostarlimab	258	2.50821
Dostarlimab	259	2.53777
Dostarlimab	260	2.38795
Dostarlimab	261	2.4463
Dostarlimab	262	2.46315
Dostarlimab	263	2.66632
Dostarlimab	264	2.36926
Dostarlimab	265	2.35671
Dostarlimab	266	2.52664
Dostarlimab	267	2.40324
Dostarlimab	268	2.39846
Dostarlimab	269	2.28284
Dostarlimab	270	2.44915
Dostarlimab	271	2.59447
Dostarlimab	272	2.34011
Dostarlimab	273	2.41701
Dostarlimab	274	2.35825
Dostarlimab	275	2.35396
Dostarlimab	276	2.30546
Dostarlimab	277	2.2515
Dostarlimab	278	2.49055
Dostarlimab	279	2.17947
Dostarlimab	280	2.42128
Dostarlimab	281	2.41006
Dostarlimab	282	2.52651
Dostarlimab	283	2.4578
Dostarlimab	284	2.3258
Dostarlimab	285	2.44024
Dostarlimab	286	2.29686
Dostarlimab	287	2.29874
Dostarlimab	288	2.54915
Dostarlimab	289	2.53656
Dostarlimab	290	2.67725
Dostarlimab	291	2.48223
Dostarlimab	292	2.45402
Dostarlimab	293	2.77235
Dostarlimab	294	2.48719
Dostarlimab	295	2.23866
Dostarlimab	296	2.49456
Dostarlimab	297	2.38937
Dostarlimab	298	2.4439
Dostarlimab	299	2.32335
Dostarlimab	300	2.30443
Dostarlimab	301	2.38526
Dostarlimab	302	2.34662
Dostarlimab	303	2.35232
Dostarlimab	304	2.51515
Dostarlimab	305	2.52125
Dostarlimab	306	2.42777
Dostarlimab	307	2.56838
Dostarlimab	308	2.35977
Dostarlimab	309	2.61561
Dostarlimab	310	2.45495
Dostarlimab	311	2.48139
Dostarlimab	312	2.63294
Dostarlimab	313	2.51288
Dostarlimab	314	2.48211
Dostarlimab	315	2.3758
Dostarlimab	316	2.33691
Dostarlimab	317	2.26563
Dostarlimab	318	2.48867
Dostarlimab	319	2.35046
Dostarlimab	320	2.48859
Dostarlimab	321	2.44961
Dostarlimab	322	2.40513
Dostarlimab	323	2.55305
Dostarlimab	324	2.32521
Dostarlimab	325	2.30517
Dostarlimab	326	2.24585
Dostarlimab	327	2.17013
Dostarlimab	328	2.18348
Dostarlimab	329	2.27225
Dostarlimab	330	2.33833
Dostarlimab	331	2.37057
Dostarlimab	332	2.38458
Dostarlimab	333	2.41462
Dostarlimab	334	2.30851
Dostarlimab	335	2.4471
Dostarlimab	336	2.3739
Dostarlimab	337	2.44687
Dostarlimab	338	2.36166
Dostarlimab	339	2.51003
Dostarlimab	340	2.46703
Dostarlimab	341	2.45921
Dostarlimab	342	2.37788
Dostarlimab	343	2.57281
Dostarlimab	344	2.58575
Dostarlimab	345	2.51135
Dostarlimab	346	2.4883
Dostarlimab	347	2.64541
Dostarlimab	348	2.46944
Dostarlimab	349	2.82133
Dostarlimab	350	2.73628
Dostarlimab	351	2.87757
Dostarlimab	352	2.66354
Dostarlimab	353	2.64446
Dostarlimab	354	2.80613
Dostarlimab	355	2.73956
Dostarlimab	356	2.68622
Dostarlimab	357	2.62877
Dostarlimab	358	2.60188
Dostarlimab	359	2.77836
Dostarlimab	360	2.56276
Dostarlimab	361	2.71151
Dostarlimab	362	2.76157
Dostarlimab	363	2.58599
Dostarlimab	364	2.39083
Dostarlimab	365	2.62362
Dostarlimab	366	2.54302
Dostarlimab	367	2.45786
Dostarlimab	368	2.5316
Dostarlimab	369	2.61544
Dostarlimab	370	2.49215
Dostarlimab	371	2.48817
Dostarlimab	372	2.34823
Dostarlimab	373	2.31828
Dostarlimab	374	2.36627
Dostarlimab	375	2.30027
Dostarlimab	376	2.39886
Dostarlimab	377	2.38573
Dostarlimab	378	2.58759
Dostarlimab	379	2.61962
Dostarlimab	380	2.4171
Dostarlimab	381	2.68356
Dostarlimab	382	2.43928
Dostarlimab	383	2.44031
Dostarlimab	384	2.88992
Dostarlimab	385	2.57958
Dostarlimab	386	2.69316
Dostarlimab	387	2.84148
Dostarlimab	388	2.56407
Dostarlimab	389	2.531
Dostarlimab	390	2.4347
Dostarlimab	391	2.52366
Dostarlimab	392	2.38984
Dostarlimab	393	2.36772
Dostarlimab	394	2.53712
Dostarlimab	395	2.53042
Dostarlimab	396	2.64593
Dostarlimab	397	2.73286
Dostarlimab	398	2.43804
Dostarlimab	399	2.58034
Dostarlimab	400	2.48059
Dostarlimab	401	2.42435
Dostarlimab	402	2.48577
Dostarlimab	403	2.48829
Dostarlimab	404	2.61545
Dostarlimab	405	2.38823
Dostarlimab	406	2.35544
Dostarlimab	407	2.68345
Dostarlimab	408	2.6155
Dostarlimab	409	2.53417
Dostarlimab	410	2.47643
Dostarlimab	411	2.56383
Dostarlimab	412	2.28679
Dostarlimab	413	2.44024
Dostarlimab	414	2.60945
Dostarlimab	415	2.47479
Dostarlimab	416	2.67233
Dostarlimab	417	2.59112
Dostarlimab	418	2.37647
Dostarlimab	419	2.61221
Dostarlimab	420	2.64838
Dostarlimab	421	2.515
Dostarlimab	422	2.55517
Dostarlimab	423	2.55291
Dostarlimab	424	2.71924
Dostarlimab	425	2.62969
Dostarlimab	426	2.36266
Dostarlimab	427	2.61026
Dostarlimab	428	2.65458
Dostarlimab	429	2.42202
Dostarlimab	430	2.4424
Dostarlimab	431	2.57518
Dostarlimab	432	2.44466
Dostarlimab	433	2.52778
Dostarlimab	434	2.45084
Dostarlimab	435	2.39815
Dostarlimab	436	2.53033
Dostarlimab	437	2.55657
Dostarlimab	438	2.45676
Dostarlimab	439	2.56457
Dostarlimab	440	2.44141
Dostarlimab	441	2.61289
Dostarlimab	442	2.46023
Dostarlimab	443	2.59206
Dostarlimab	444	2.44779
Dostarlimab	445	2.68642
Dostarlimab	446	2.56179
Dostarlimab	447	2.70128
Dostarlimab	448	2.50133
Dostarlimab	449	2.57276
Dostarlimab	450	2.56136
Dostarlimab	451	2.40666
Dostarlimab	452	2.64845
Dostarlimab	453	2.50952
Dostarlimab	454	2.60767
Dostarlimab	455	2.47239
Dostarlimab	456	2.5047
Dostarlimab	457	2.42948
Dostarlimab	458	2.40556
Dostarlimab	459	2.67303
Dostarlimab	460	2.53357
Dostarlimab	461	2.61626
Dostarlimab	462	2.37373
Dostarlimab	463	2.83987
Dostarlimab	464	2.58357
Dostarlimab	465	2.51966
Dostarlimab	466	2.49657
Dostarlimab	467	2.70432
Dostarlimab	468	2.42442
Dostarlimab	469	2.5684
Dostarlimab	470	2.46795
Dostarlimab	471	2.79568
Dostarlimab	472	2.90138
Dostarlimab	473	2.52355
Dostarlimab	474	2.63986
Dostarlimab	475	2.54729
Dostarlimab	476	2.42984
Dostarlimab	477	2.69951
Dostarlimab	478	2.59021
Dostarlimab	479	2.65659
Dostarlimab	480	2.51434
Dostarlimab	481	2.42839
Dostarlimab	482	2.25995
Dostarlimab	483	2.47746
Dostarlimab	484	2.56827
Dostarlimab	485	2.33241
Dostarlimab	486	2.61334
Dostarlimab	487	2.42135
Dostarlimab	488	2.52177
Dostarlimab	489	2.47249
Dostarlimab	490	2.55675
Dostarlimab	491	2.37228
Dostarlimab	492	2.66851
Dostarlimab	493	2.50252
Dostarlimab	494	2.46177
Dostarlimab	495	2.31496
Dostarlimab	496	2.51232
Dostarlimab	497	2.42859
Dostarlimab	498	2.54288
[truncated: 5,001 more rows]
